# Supplementary material for: Hi-C Metagenomics in the ICU: Exploring Clinically Relevant Features of Gut Microbiome in Chronically Critically Ill Patients
Source: Front Microbiol. 2022 Feb 3;12:770323. doi: 10.3389/fmicb.2021.770323 (PMC8851603; doi:10.3389/fmicb.2021.770323)
Supplement: Supplementary file 1 [file Data_Sheet_1.zip]

Archive with 12 entries (12 files):
- Additional file 1.pdf
- Additional file 10.xlsx
- Additional file 11.xlsx
- Additional file 12.xlsx
- Additional file 2.xlsx
- Additional file 3.xlsx
- Additional file 4.xlsx
- Additional file 5.xlsx
- Additional file 6.xlsx
- Additional file 7.xlsx
- Additional file 8.xlsx
- Additional file 9.xlsx
