# Supplementary material for: Hi-C Metagenomics in the ICU: Exploring Clinically Relevant Features of Gut Microbiome in Chronically Critically Ill Patients
Source: Front Microbiol. 2022 Feb 3;12:770323. doi: 10.3389/fmicb.2021.770323 (PMC8851603; doi:10.3389/fmicb.2021.770323)
Supplement: Supplementary file 1 [file Data_Sheet_1.zip › Additional file 10.xlsx]

## Sheet: Sample IC4
Additional file 11: Table S10 - Antibiotic resistance potential of Hi-C MAGs.
Cut_Off	Best_Hit_ARO	Best_Identities	Model_type	Drug Class	Resistance Mechanism	AMR Gene Family	Percentage Length of Reference Sequence		Cut_Off	Best_Hit_ARO	Best_Identities	Model_type	Drug Class	Resistance Mechanism	AMR Gene Family	Percentage Length of Reference Sequence
IC4_CL002_CARD									IC4_bin.5_CARD
Strict	Escherichia coli ampH beta-lactamase	85.71	protein homolog model	cephalosporin; penam	antibiotic inactivation	ampC-type beta-lactamase	100.26		Strict	Escherichia coli ampH beta-lactamase	85.71	protein homolog model	cephalosporin; penam	antibiotic inactivation	ampC-type beta-lactamase	100.26
Strict	marA	92.74	protein homolog model	fluoroquinolone antibiotic; monobactam; carbapenem; cephalosporin; glycylcycline; cephamycin; penam; tetracycline antibiotic; rifamycin antibiotic; phenicol antibiotic; triclosan; penem	antibiotic efflux; reduced permeability to antibiotic	resistance-nodulation-cell division (RND) antibiotic efflux pump; General Bacterial Porin with reduced permeability to beta-lactams	97.64		Strict	marA	92.74	protein homolog model	fluoroquinolone antibiotic; monobactam; carbapenem; cephalosporin; glycylcycline; cephamycin; penam; tetracycline antibiotic; rifamycin antibiotic; phenicol antibiotic; triclosan; penem	antibiotic efflux; reduced permeability to antibiotic	resistance-nodulation-cell division (RND) antibiotic efflux pump; General Bacterial Porin with reduced permeability to beta-lactams	97.64
Perfect	SHV-187	100	protein homolog model	carbapenem; cephalosporin; penam	antibiotic inactivation	SHV beta-lactamase	100		Perfect	SHV-187	100	protein homolog model	carbapenem; cephalosporin; penam	antibiotic inactivation	SHV beta-lactamase	100
Perfect	QnrB1	100	protein homolog model	fluoroquinolone antibiotic	antibiotic target protection	quinolone resistance protein (qnr)	100		Strict	rsmA	85.25	protein homolog model	fluoroquinolone antibiotic; diaminopyrimidine antibiotic; phenicol antibiotic	antibiotic efflux	resistance-nodulation-cell division (RND) antibiotic efflux pump	100
Perfect	dfrA14	100	protein homolog model	diaminopyrimidine antibiotic	antibiotic target replacement	trimethoprim resistant dihydrofolate reductase dfr	96.82		Strict	Klebsiella pneumoniae KpnH	93.95	protein homolog model	macrolide antibiotic; fluoroquinolone antibiotic; aminoglycoside antibiotic; carbapenem; cephalosporin; penam; peptide antibiotic; penem	antibiotic efflux	major facilitator superfamily (MFS) antibiotic efflux pump	100
Strict	rsmA	85.25	protein homolog model	fluoroquinolone antibiotic; diaminopyrimidine antibiotic; phenicol antibiotic	antibiotic efflux	resistance-nodulation-cell division (RND) antibiotic efflux pump	100		Strict	Klebsiella pneumoniae KpnG	99.74	protein homolog model	macrolide antibiotic; fluoroquinolone antibiotic; aminoglycoside antibiotic; carbapenem; cephalosporin; penam; peptide antibiotic; penem	antibiotic efflux	major facilitator superfamily (MFS) antibiotic efflux pump	100
Strict	Klebsiella pneumoniae KpnH	93.95	protein homolog model	macrolide antibiotic; fluoroquinolone antibiotic; aminoglycoside antibiotic; carbapenem; cephalosporin; penam; peptide antibiotic; penem	antibiotic efflux	major facilitator superfamily (MFS) antibiotic efflux pump	100		Strict	emrR	92.57	protein homolog model	fluoroquinolone antibiotic	antibiotic efflux	major facilitator superfamily (MFS) antibiotic efflux pump	100
Strict	Klebsiella pneumoniae KpnG	99.74	protein homolog model	macrolide antibiotic; fluoroquinolone antibiotic; aminoglycoside antibiotic; carbapenem; cephalosporin; penam; peptide antibiotic; penem	antibiotic efflux	major facilitator superfamily (MFS) antibiotic efflux pump	100		Strict	adeF	60.96	protein homolog model	fluoroquinolone antibiotic; tetracycline antibiotic	antibiotic efflux	resistance-nodulation-cell division (RND) antibiotic efflux pump	99.15
Strict	emrR	92.57	protein homolog model	fluoroquinolone antibiotic	antibiotic efflux	major facilitator superfamily (MFS) antibiotic efflux pump	100		Perfect	oqxA	100	protein homolog model	fluoroquinolone antibiotic; glycylcycline; tetracycline antibiotic; diaminopyrimidine antibiotic; nitrofuran antibiotic	antibiotic efflux	resistance-nodulation-cell division (RND) antibiotic efflux pump	100
Strict	adeF	60.96	protein homolog model	fluoroquinolone antibiotic; tetracycline antibiotic	antibiotic efflux	resistance-nodulation-cell division (RND) antibiotic efflux pump	99.15		Strict	Klebsiella pneumoniae OmpK37	99.2	protein homolog model	monobactam; carbapenem; cephalosporin; cephamycin; penam; penem	reduced permeability to antibiotic	General Bacterial Porin with reduced permeability to beta-lactams	100
Perfect	oqxA	100	protein homolog model	fluoroquinolone antibiotic; glycylcycline; tetracycline antibiotic; diaminopyrimidine antibiotic; nitrofuran antibiotic	antibiotic efflux	resistance-nodulation-cell division (RND) antibiotic efflux pump	100		Strict	baeR	92.05	protein homolog model	aminoglycoside antibiotic; aminocoumarin antibiotic	antibiotic efflux	resistance-nodulation-cell division (RND) antibiotic efflux pump	100
Strict	Klebsiella pneumoniae OmpK37	99.2	protein homolog model	monobactam; carbapenem; cephalosporin; cephamycin; penam; penem	reduced permeability to antibiotic	General Bacterial Porin with reduced permeability to beta-lactams	100		Strict	Escherichia coli marR mutant conferring antibiotic resistance	84.03	protein overexpression model	fluoroquinolone antibiotic; cephalosporin; glycylcycline; penam; tetracycline antibiotic; rifamycin antibiotic; phenicol antibiotic; triclosan	antibiotic target alteration; antibiotic efflux	resistance-nodulation-cell division (RND) antibiotic efflux pump	100
Strict	baeR	92.05	protein homolog model	aminoglycoside antibiotic; aminocoumarin antibiotic	antibiotic efflux	resistance-nodulation-cell division (RND) antibiotic efflux pump	100		Strict	CRP	99.05	protein homolog model	macrolide antibiotic; fluoroquinolone antibiotic; penam	antibiotic efflux	resistance-nodulation-cell division (RND) antibiotic efflux pump	100
Strict	Escherichia coli marR mutant conferring antibiotic resistance	84.03	protein overexpression model	fluoroquinolone antibiotic; cephalosporin; glycylcycline; penam; tetracycline antibiotic; rifamycin antibiotic; phenicol antibiotic; triclosan	antibiotic target alteration; antibiotic efflux	resistance-nodulation-cell division (RND) antibiotic efflux pump	100		Strict	OmpA	99.72	protein homolog model	monobactam; carbapenem; cephalosporin; cephamycin; penam; penem	reduced permeability to antibiotic	General Bacterial Porin with reduced permeability to beta-lactams	95.19
Strict	CRP	99.05	protein homolog model	macrolide antibiotic; fluoroquinolone antibiotic; penam	antibiotic efflux	resistance-nodulation-cell division (RND) antibiotic efflux pump	100		Strict	msbA	92.78	protein homolog model	nitroimidazole antibiotic	antibiotic efflux	ATP-binding cassette (ABC) antibiotic efflux pump	100
Strict	OmpA	99.72	protein homolog model	monobactam; carbapenem; cephalosporin; cephamycin; penam; penem	reduced permeability to antibiotic	General Bacterial Porin with reduced permeability to beta-lactams	95.19		Strict	adeF	41.71	protein homolog model	fluoroquinolone antibiotic; tetracycline antibiotic	antibiotic efflux	resistance-nodulation-cell division (RND) antibiotic efflux pump	97.92
Strict	msbA	92.78	protein homolog model	nitroimidazole antibiotic	antibiotic efflux	ATP-binding cassette (ABC) antibiotic efflux pump	100		Strict	FosA3	100	protein homolog model	fosfomycin	antibiotic inactivation	fosfomycin thiol transferase	94.2
Strict	adeF	41.71	protein homolog model	fluoroquinolone antibiotic; tetracycline antibiotic	antibiotic efflux	resistance-nodulation-cell division (RND) antibiotic efflux pump	97.92		Strict	FosA6	98.56	protein homolog model	fosfomycin	antibiotic inactivation	fosfomycin thiol transferase	100
Strict	FosA3	100	protein homolog model	fosfomycin	antibiotic inactivation	fosfomycin thiol transferase	94.2		Perfect	Klebsiella pneumoniae KpnF	100	protein homolog model	macrolide antibiotic; aminoglycoside antibiotic; cephalosporin; tetracycline antibiotic; peptide antibiotic; rifamycin antibiotic	antibiotic efflux	major facilitator superfamily (MFS) antibiotic efflux pump	100
Strict	FosA6	98.56	protein homolog model	fosfomycin	antibiotic inactivation	fosfomycin thiol transferase	100		Strict	Klebsiella pneumoniae KpnE	99.17	protein homolog model	macrolide antibiotic; aminoglycoside antibiotic; cephalosporin; tetracycline antibiotic; peptide antibiotic; rifamycin antibiotic	antibiotic efflux	major facilitator superfamily (MFS) antibiotic efflux pump	100
Perfect	Klebsiella pneumoniae KpnF	100	protein homolog model	macrolide antibiotic; aminoglycoside antibiotic; cephalosporin; tetracycline antibiotic; peptide antibiotic; rifamycin antibiotic	antibiotic efflux	major facilitator superfamily (MFS) antibiotic efflux pump	100		Strict	LptD	99.74	protein homolog model		antibiotic efflux	ATP-binding cassette (ABC) antibiotic efflux pump	100
Strict	Klebsiella pneumoniae KpnE	99.17	protein homolog model	macrolide antibiotic; aminoglycoside antibiotic; cephalosporin; tetracycline antibiotic; peptide antibiotic; rifamycin antibiotic	antibiotic efflux	major facilitator superfamily (MFS) antibiotic efflux pump	100
Strict	LptD	99.74	protein homolog model		antibiotic efflux	ATP-binding cassette (ABC) antibiotic efflux pump	100
Strict	H-NS	94.07	protein homolog model	macrolide antibiotic; fluoroquinolone antibiotic; cephalosporin; cephamycin; penam; tetracycline antibiotic	antibiotic efflux	major facilitator superfamily (MFS) antibiotic efflux pump; resistance-nodulation-cell division (RND) antibiotic efflux pump	98.54
IC4_CL001_bacteroides_CARD
Strict	adeF	43.68	protein homolog model	fluoroquinolone antibiotic; tetracycline antibiotic	antibiotic efflux	resistance-nodulation-cell division (RND) antibiotic efflux pump	99.06
Strict	adeF	42.36	protein homolog model	fluoroquinolone antibiotic; tetracycline antibiotic	antibiotic efflux	resistance-nodulation-cell division (RND) antibiotic efflux pump	97.64
IC4_CL027_erysipelo_CARD
Strict	tet(W/N/W)	94.72	protein homolog model	tetracycline antibiotic	antibiotic target protection	tetracycline-resistant ribosomal protection protein	82.94
IC4_CL015_cloacibacil_CARD
Strict	adeF	43.96	protein homolog model	fluoroquinolone antibiotic; tetracycline antibiotic	antibiotic efflux	resistance-nodulation-cell division (RND) antibiotic efflux pump	98.96
IC4_CL005_bacteroides_CARD
Strict	adeF	42.42	protein homolog model	fluoroquinolone antibiotic; tetracycline antibiotic	antibiotic efflux	resistance-nodulation-cell division (RND) antibiotic efflux pump	97.83
Strict	tetQ	96.41	protein homolog model	tetracycline antibiotic	antibiotic target protection	tetracycline-resistant ribosomal protection protein	97.56
Strict	CblA-1	98.65	protein homolog model	cephalosporin	antibiotic inactivation	CblA beta-lactamase	100
Strict	adeF	42.46	protein homolog model	fluoroquinolone antibiotic; tetracycline antibiotic	antibiotic efflux	resistance-nodulation-cell division (RND) antibiotic efflux pump	97.92
IC4_CL004_parabacteroid_CARD
Strict	CfxA2	99.69	protein homolog model	cephamycin	antibiotic inactivation	CfxA beta-lactamase	100
Strict	adeF	43.41	protein homolog model	fluoroquinolone antibiotic; tetracycline antibiotic	antibiotic efflux	resistance-nodulation-cell division (RND) antibiotic efflux pump	98.68
Strict	adeF	41.67	protein homolog model	fluoroquinolone antibiotic; tetracycline antibiotic	antibiotic efflux	resistance-nodulation-cell division (RND) antibiotic efflux pump	99.53
unbinned
Perfect	ANT(2'')-Ia	100	protein homolog model	aminoglycoside antibiotic	antibiotic inactivation	ANT(2'')	100
Strict	tetR	100	protein overexpression model	tetracycline antibiotic	antibiotic target alteration; antibiotic efflux	major facilitator superfamily (MFS) antibiotic efflux pump	32.69

## Sheet: Sample IC5
Cut_Off	Best_Hit_ARO	Best_Identities	Model_type	Drug Class	Resistance Mechanism	AMR Gene Family	Percentage Length of Reference Sequence		Cut_Off	Best_Hit_ARO	Best_Identities	Model_type	Drug Class	Resistance Mechanism	AMR Gene Family	Percentage Length of Reference Sequence
IC5_CL003_CARD									IC5_bin.39_CARD
Strict	CRP	99.03	protein homolog model	macrolide antibiotic; fluoroquinolone antibiotic; penam	antibiotic efflux	resistance-nodulation-cell division (RND) antibiotic efflux pump	108.1		Strict	CRP	99.03	protein homolog model	macrolide antibiotic; fluoroquinolone antibiotic; penam	antibiotic efflux	resistance-nodulation-cell division (RND) antibiotic efflux pump	108.1
Strict	msbA	92.78	protein homolog model	nitroimidazole antibiotic	antibiotic efflux	ATP-binding cassette (ABC) antibiotic efflux pump	100		Strict	msbA	92.78	protein homolog model	nitroimidazole antibiotic	antibiotic efflux	ATP-binding cassette (ABC) antibiotic efflux pump	100
Perfect	QnrS1	100	protein homolog model	fluoroquinolone antibiotic	antibiotic target protection	quinolone resistance protein (qnr)	100		Strict	QepA2	99.42	protein homolog model	fluoroquinolone antibiotic	antibiotic efflux	major facilitator superfamily (MFS) antibiotic efflux pump	100.39
Strict	adeF	41.71	protein homolog model	fluoroquinolone antibiotic; tetracycline antibiotic	antibiotic efflux	resistance-nodulation-cell division (RND) antibiotic efflux pump	97.92		Perfect	Klebsiella pneumoniae KpnF	100	protein homolog model	macrolide antibiotic; aminoglycoside antibiotic; cephalosporin; tetracycline antibiotic; peptide antibiotic; rifamycin antibiotic	antibiotic efflux	major facilitator superfamily (MFS) antibiotic efflux pump	100
Strict	OmpA	99.72	protein homolog model	monobactam; carbapenem; cephalosporin; cephamycin; penam; penem	reduced permeability to antibiotic	General Bacterial Porin with reduced permeability to beta-lactams	95.19		Perfect	TEM-1	100	protein homolog model	monobactam; cephalosporin; penam; penem	antibiotic inactivation	TEM beta-lactamase	100
Strict	Escherichia coli ampH beta-lactamase	85.71	protein homolog model	cephalosporin; penam	antibiotic inactivation	ampC-type beta-lactamase	100.26		Strict	adeF	41.71	protein homolog model	fluoroquinolone antibiotic; tetracycline antibiotic	antibiotic efflux	resistance-nodulation-cell division (RND) antibiotic efflux pump	97.92
Perfect	msrE	100	protein homolog model	macrolide antibiotic; lincosamide antibiotic; streptogramin antibiotic; tetracycline antibiotic; oxazolidinone antibiotic; phenicol antibiotic; pleuromutilin antibiotic	antibiotic target protection	ABC-F ATP-binding cassette ribosomal protection protein	100		Strict	Escherichia coli ampH beta-lactamase	85.71	protein homolog model	cephalosporin; penam	antibiotic inactivation	ampC-type beta-lactamase	100.26
Strict	Klebsiella pneumoniae KpnH	93.95	protein homolog model	macrolide antibiotic; fluoroquinolone antibiotic; aminoglycoside antibiotic; carbapenem; cephalosporin; penam; peptide antibiotic; penem	antibiotic efflux	major facilitator superfamily (MFS) antibiotic efflux pump	100		Strict	Klebsiella pneumoniae KpnH	93.95	protein homolog model	macrolide antibiotic; fluoroquinolone antibiotic; aminoglycoside antibiotic; carbapenem; cephalosporin; penam; peptide antibiotic; penem	antibiotic efflux	major facilitator superfamily (MFS) antibiotic efflux pump	100
Strict	Klebsiella pneumoniae KpnG	99.74	protein homolog model	macrolide antibiotic; fluoroquinolone antibiotic; aminoglycoside antibiotic; carbapenem; cephalosporin; penam; peptide antibiotic; penem	antibiotic efflux	major facilitator superfamily (MFS) antibiotic efflux pump	100		Strict	Klebsiella pneumoniae KpnG	99.74	protein homolog model	macrolide antibiotic; fluoroquinolone antibiotic; aminoglycoside antibiotic; carbapenem; cephalosporin; penam; peptide antibiotic; penem	antibiotic efflux	major facilitator superfamily (MFS) antibiotic efflux pump	100
Strict	emrR	92.57	protein homolog model	fluoroquinolone antibiotic	antibiotic efflux	major facilitator superfamily (MFS) antibiotic efflux pump	100		Strict	emrR	92.57	protein homolog model	fluoroquinolone antibiotic	antibiotic efflux	major facilitator superfamily (MFS) antibiotic efflux pump	100
Strict	adeF	60.96	protein homolog model	fluoroquinolone antibiotic; tetracycline antibiotic	antibiotic efflux	resistance-nodulation-cell division (RND) antibiotic efflux pump	99.15		Strict	adeF	60.96	protein homolog model	fluoroquinolone antibiotic; tetracycline antibiotic	antibiotic efflux	resistance-nodulation-cell division (RND) antibiotic efflux pump	99.15
Strict	oqxA	99.74	protein homolog model	fluoroquinolone antibiotic; glycylcycline; tetracycline antibiotic; diaminopyrimidine antibiotic; nitrofuran antibiotic	antibiotic efflux	resistance-nodulation-cell division (RND) antibiotic efflux pump	100		Strict	oqxA	99.74	protein homolog model	fluoroquinolone antibiotic; glycylcycline; tetracycline antibiotic; diaminopyrimidine antibiotic; nitrofuran antibiotic	antibiotic efflux	resistance-nodulation-cell division (RND) antibiotic efflux pump	100
Strict	FosA6	98.56	protein homolog model	fosfomycin	antibiotic inactivation	fosfomycin thiol transferase	100		Strict	FosA6	98.56	protein homolog model	fosfomycin	antibiotic inactivation	fosfomycin thiol transferase	100
Strict	baeR	92.05	protein homolog model	aminoglycoside antibiotic; aminocoumarin antibiotic	antibiotic efflux	resistance-nodulation-cell division (RND) antibiotic efflux pump	100		Strict	baeR	92.05	protein homolog model	aminoglycoside antibiotic; aminocoumarin antibiotic	antibiotic efflux	resistance-nodulation-cell division (RND) antibiotic efflux pump	100
Strict	rsmA	85.25	protein homolog model	fluoroquinolone antibiotic; diaminopyrimidine antibiotic; phenicol antibiotic	antibiotic efflux	resistance-nodulation-cell division (RND) antibiotic efflux pump	100		Strict	rsmA	85.25	protein homolog model	fluoroquinolone antibiotic; diaminopyrimidine antibiotic; phenicol antibiotic	antibiotic efflux	resistance-nodulation-cell division (RND) antibiotic efflux pump	100
Perfect	dfrA14	100	protein homolog model	diaminopyrimidine antibiotic	antibiotic target replacement	trimethoprim resistant dihydrofolate reductase dfr	96.82		Strict	Escherichia coli marR mutant conferring antibiotic resistance	84.03	protein overexpression model	fluoroquinolone antibiotic; cephalosporin; glycylcycline; penam; tetracycline antibiotic; rifamycin antibiotic; phenicol antibiotic; triclosan	antibiotic target alteration; antibiotic efflux	resistance-nodulation-cell division (RND) antibiotic efflux pump	100
Strict	Escherichia coli marR mutant conferring antibiotic resistance	84.03	protein overexpression model	fluoroquinolone antibiotic; cephalosporin; glycylcycline; penam; tetracycline antibiotic; rifamycin antibiotic; phenicol antibiotic; triclosan	antibiotic target alteration; antibiotic efflux	resistance-nodulation-cell division (RND) antibiotic efflux pump	100		Strict	LptD	99.74	protein homolog model		antibiotic efflux	ATP-binding cassette (ABC) antibiotic efflux pump	100
Strict	LptD	99.74	protein homolog model		antibiotic efflux	ATP-binding cassette (ABC) antibiotic efflux pump	100		Strict	Klebsiella pneumoniae OmpK37	99.2	protein homolog model	monobactam; carbapenem; cephalosporin; cephamycin; penam; penem	reduced permeability to antibiotic	General Bacterial Porin with reduced permeability to beta-lactams	100
Strict	Klebsiella pneumoniae OmpK37	99.2	protein homolog model	monobactam; carbapenem; cephalosporin; cephamycin; penam; penem	reduced permeability to antibiotic	General Bacterial Porin with reduced permeability to beta-lactams	100		Strict	marA	92.74	protein homolog model	fluoroquinolone antibiotic; monobactam; carbapenem; cephalosporin; glycylcycline; cephamycin; penam; tetracycline antibiotic; rifamycin antibiotic; phenicol antibiotic; triclosan; penem	antibiotic efflux; reduced permeability to antibiotic	resistance-nodulation-cell division (RND) antibiotic efflux pump; General Bacterial Porin with reduced permeability to beta-lactams	97.64
Strict	marA	92.74	protein homolog model	fluoroquinolone antibiotic; monobactam; carbapenem; cephalosporin; glycylcycline; cephamycin; penam; tetracycline antibiotic; rifamycin antibiotic; phenicol antibiotic; triclosan; penem	antibiotic efflux; reduced permeability to antibiotic	resistance-nodulation-cell division (RND) antibiotic efflux pump; General Bacterial Porin with reduced permeability to beta-lactams	97.64		Perfect	SHV-187	100	protein homolog model	carbapenem; cephalosporin; penam	antibiotic inactivation	SHV beta-lactamase	100
Perfect	SHV-187	100	protein homolog model	carbapenem; cephalosporin; penam	antibiotic inactivation	SHV beta-lactamase	100		Strict	Klebsiella pneumoniae KpnE	99.17	protein homolog model	macrolide antibiotic; aminoglycoside antibiotic; cephalosporin; tetracycline antibiotic; peptide antibiotic; rifamycin antibiotic	antibiotic efflux	major facilitator superfamily (MFS) antibiotic efflux pump	100
Strict	H-NS	94.07	protein homolog model	macrolide antibiotic; fluoroquinolone antibiotic; cephalosporin; cephamycin; penam; tetracycline antibiotic	antibiotic efflux	major facilitator superfamily (MFS) antibiotic efflux pump; resistance-nodulation-cell division (RND) antibiotic efflux pump	98.54
Strict	Klebsiella pneumoniae KpnE	99.17	protein homolog model	macrolide antibiotic; aminoglycoside antibiotic; cephalosporin; tetracycline antibiotic; peptide antibiotic; rifamycin antibiotic	antibiotic efflux	major facilitator superfamily (MFS) antibiotic efflux pump	100
Perfect	Klebsiella pneumoniae KpnF	100	protein homolog model	macrolide antibiotic; aminoglycoside antibiotic; cephalosporin; tetracycline antibiotic; peptide antibiotic; rifamycin antibiotic	antibiotic efflux	major facilitator superfamily (MFS) antibiotic efflux pump	100
IC5_CL005_bacteroides_CARD
Strict	adeF	42.42	protein homolog model	fluoroquinolone antibiotic; tetracycline antibiotic	antibiotic efflux	resistance-nodulation-cell division (RND) antibiotic efflux pump	97.83
Strict	tetQ	96.41	protein homolog model	tetracycline antibiotic	antibiotic target protection	tetracycline-resistant ribosomal protection protein	97.56
Strict	CblA-1	98.65	protein homolog model	cephalosporin	antibiotic inactivation	CblA beta-lactamase	100
Strict	adeF	42.46	protein homolog model	fluoroquinolone antibiotic; tetracycline antibiotic	antibiotic efflux	resistance-nodulation-cell division (RND) antibiotic efflux pump	97.92
IC5_CL021_erysipelo_CARD
Strict	tet(W/N/W)	94.51	protein homolog model	tetracycline antibiotic	antibiotic target protection	tetracycline-resistant ribosomal protection protein	100
IC5_CL014_fournierella_CARD
IC5_CL011_cloacibacil_CARD
Strict	adeF	43.96	protein homolog model	fluoroquinolone antibiotic; tetracycline antibiotic	antibiotic efflux	resistance-nodulation-cell division (RND) antibiotic efflux pump	98.96
IC5_CL004_parabacteroid_CARD
Strict	CfxA2	99.69	protein homolog model	cephamycin	antibiotic inactivation	CfxA beta-lactamase	100
Strict	adeF	41.67	protein homolog model	fluoroquinolone antibiotic; tetracycline antibiotic	antibiotic efflux	resistance-nodulation-cell division (RND) antibiotic efflux pump	99.53
Strict	adeF	43.41	protein homolog model	fluoroquinolone antibiotic; tetracycline antibiotic	antibiotic efflux	resistance-nodulation-cell division (RND) antibiotic efflux pump	98.68
Unbinned
Strict	Type A NfxB	100	protein overexpression model	macrolide antibiotic; fluoroquinolone antibiotic; cephalosporin; penam; tetracycline antibiotic; aminocoumarin antibiotic; diaminopyrimidine antibiotic; phenicol antibiotic	antibiotic efflux	resistance-nodulation-cell division (RND) antibiotic efflux pump	98.93
Strict	nalC	98.73	protein overexpression model	macrolide antibiotic; fluoroquinolone antibiotic; monobactam; carbapenem; cephalosporin; cephamycin; penam; tetracycline antibiotic; peptide antibiotic; aminocoumarin antibiotic; diaminopyrimidine antibiotic; sulfonamide antibiotic; phenicol antibiotic; penem	antibiotic efflux	resistance-nodulation-cell division (RND) antibiotic efflux pump	73.71
Strict	dfrA1	99.36	protein homolog model	diaminopyrimidine antibiotic	antibiotic target replacement	trimethoprim resistant dihydrofolate reductase dfr	100
Perfect	Pseudomonas aeruginosa emrE	100	protein homolog model	aminoglycoside antibiotic	antibiotic efflux	small multidrug resistance (SMR) antibiotic efflux pump	116.36
Perfect	rsmA	100	protein homolog model	fluoroquinolone antibiotic; diaminopyrimidine antibiotic; phenicol antibiotic	antibiotic efflux	resistance-nodulation-cell division (RND) antibiotic efflux pump	103.28
Strict	FosA	100	protein homolog model	fosfomycin	antibiotic inactivation	fosfomycin thiol transferase	86.67
Strict	Escherichia coli acrR with mutation conferring multidrug antibiotic resistance	98.73	protein overexpression model	fluoroquinolone antibiotic; cephalosporin; glycylcycline; penam; tetracycline antibiotic; rifamycin antibiotic; phenicol antibiotic; triclosan	antibiotic target alteration; antibiotic efflux	resistance-nodulation-cell division (RND) antibiotic efflux pump	75.35
Strict	nalC	100	protein overexpression model	macrolide antibiotic; fluoroquinolone antibiotic; monobactam; carbapenem; cephalosporin; cephamycin; penam; tetracycline antibiotic; peptide antibiotic; aminocoumarin antibiotic; diaminopyrimidine antibiotic; sulfonamide antibiotic; phenicol antibiotic; penem	antibiotic efflux	resistance-nodulation-cell division (RND) antibiotic efflux pump	22.54
Strict	OXA-50	98.75	protein homolog model	cephalosporin; penam	antibiotic inactivation	OXA beta-lactamase	61.07
Perfect	dfrA5	100	protein homolog model	diaminopyrimidine antibiotic	antibiotic target replacement	trimethoprim resistant dihydrofolate reductase dfr	96.82
Strict	MexT	100	protein overexpression model	fluoroquinolone antibiotic; diaminopyrimidine antibiotic; phenicol antibiotic	antibiotic efflux	resistance-nodulation-cell division (RND) antibiotic efflux pump	42.65
Strict	MexR	100	protein overexpression model	macrolide antibiotic; fluoroquinolone antibiotic; monobactam; carbapenem; cephalosporin; cephamycin; penam; tetracycline antibiotic; peptide antibiotic; aminocoumarin antibiotic; diaminopyrimidine antibiotic; sulfonamide antibiotic; phenicol antibiotic; penem	antibiotic target alteration; antibiotic efflux	resistance-nodulation-cell division (RND) antibiotic efflux pump	31.29

## Sheet: Sample IC6
Cut_Off	Best_Hit_ARO	Best_Identities	Model_type	Drug Class	Resistance Mechanism	AMR Gene Family	Percentage Length of Reference Sequence		Cut_Off	Best_Hit_ARO	Best_Identities	Model_type	Drug Class	Resistance Mechanism	AMR Gene Family	Percentage Length of Reference Sequence
IC6_CL02_CARD									IC6_bin.15_CARD
Strict	H-NS	94.07	protein homolog model	macrolide antibiotic; fluoroquinolone antibiotic; cephalosporin; cephamycin; penam; tetracycline antibiotic	antibiotic efflux	major facilitator superfamily (MFS) antibiotic efflux pump; resistance-nodulation-cell division (RND) antibiotic efflux pump	98.54		Strict	H-NS	94.07	protein homolog model	macrolide antibiotic; fluoroquinolone antibiotic; cephalosporin; cephamycin; penam; tetracycline antibiotic	antibiotic efflux	major facilitator superfamily (MFS) antibiotic efflux pump; resistance-nodulation-cell division (RND) antibiotic efflux pump	98.54
Strict	baeR	92.05	protein homolog model	aminoglycoside antibiotic; aminocoumarin antibiotic	antibiotic efflux	resistance-nodulation-cell division (RND) antibiotic efflux pump	100		Strict	baeR	92.05	protein homolog model	aminoglycoside antibiotic; aminocoumarin antibiotic	antibiotic efflux	resistance-nodulation-cell division (RND) antibiotic efflux pump	100
Strict	Escherichia coli marR mutant conferring antibiotic resistance	83.33	protein overexpression model	fluoroquinolone antibiotic; cephalosporin; glycylcycline; penam; tetracycline antibiotic; rifamycin antibiotic; phenicol antibiotic; triclosan	antibiotic target alteration; antibiotic efflux	resistance-nodulation-cell division (RND) antibiotic efflux pump	100		Strict	Escherichia coli marR mutant conferring antibiotic resistance	83.33	protein overexpression model	fluoroquinolone antibiotic; cephalosporin; glycylcycline; penam; tetracycline antibiotic; rifamycin antibiotic; phenicol antibiotic; triclosan	antibiotic target alteration; antibiotic efflux	resistance-nodulation-cell division (RND) antibiotic efflux pump	100
Strict	rsmA	85.25	protein homolog model	fluoroquinolone antibiotic; diaminopyrimidine antibiotic; phenicol antibiotic	antibiotic efflux	resistance-nodulation-cell division (RND) antibiotic efflux pump	100		Strict	rsmA	85.25	protein homolog model	fluoroquinolone antibiotic; diaminopyrimidine antibiotic; phenicol antibiotic	antibiotic efflux	resistance-nodulation-cell division (RND) antibiotic efflux pump	100
Strict	Klebsiella pneumoniae KpnH	93.95	protein homolog model	macrolide antibiotic; fluoroquinolone antibiotic; aminoglycoside antibiotic; carbapenem; cephalosporin; penam; peptide antibiotic; penem	antibiotic efflux	major facilitator superfamily (MFS) antibiotic efflux pump	100		Strict	Klebsiella pneumoniae KpnH	93.95	protein homolog model	macrolide antibiotic; fluoroquinolone antibiotic; aminoglycoside antibiotic; carbapenem; cephalosporin; penam; peptide antibiotic; penem	antibiotic efflux	major facilitator superfamily (MFS) antibiotic efflux pump	100
Strict	Klebsiella pneumoniae KpnG	99.74	protein homolog model	macrolide antibiotic; fluoroquinolone antibiotic; aminoglycoside antibiotic; carbapenem; cephalosporin; penam; peptide antibiotic; penem	antibiotic efflux	major facilitator superfamily (MFS) antibiotic efflux pump	100		Strict	Klebsiella pneumoniae KpnG	99.74	protein homolog model	macrolide antibiotic; fluoroquinolone antibiotic; aminoglycoside antibiotic; carbapenem; cephalosporin; penam; peptide antibiotic; penem	antibiotic efflux	major facilitator superfamily (MFS) antibiotic efflux pump	100
Strict	emrR	92.57	protein homolog model	fluoroquinolone antibiotic	antibiotic efflux	major facilitator superfamily (MFS) antibiotic efflux pump	100		Strict	emrR	92.57	protein homolog model	fluoroquinolone antibiotic	antibiotic efflux	major facilitator superfamily (MFS) antibiotic efflux pump	100
Strict	adeF	61.05	protein homolog model	fluoroquinolone antibiotic; tetracycline antibiotic	antibiotic efflux	resistance-nodulation-cell division (RND) antibiotic efflux pump	99.15		Strict	adeF	61.05	protein homolog model	fluoroquinolone antibiotic; tetracycline antibiotic	antibiotic efflux	resistance-nodulation-cell division (RND) antibiotic efflux pump	99.15
Perfect	oqxA	100	protein homolog model	fluoroquinolone antibiotic; glycylcycline; tetracycline antibiotic; diaminopyrimidine antibiotic; nitrofuran antibiotic	antibiotic efflux	resistance-nodulation-cell division (RND) antibiotic efflux pump	100		Perfect	oqxA	100	protein homolog model	fluoroquinolone antibiotic; glycylcycline; tetracycline antibiotic; diaminopyrimidine antibiotic; nitrofuran antibiotic	antibiotic efflux	resistance-nodulation-cell division (RND) antibiotic efflux pump	100
Strict	mphA	100	protein homolog model	macrolide antibiotic	antibiotic inactivation	macrolide phosphotransferase (MPH)	101		Strict	LptD	99.74	protein homolog model		antibiotic efflux	ATP-binding cassette (ABC) antibiotic efflux pump	100
Strict	LptD	99.74	protein homolog model		antibiotic efflux	ATP-binding cassette (ABC) antibiotic efflux pump	100		Strict	FosA5	97.12	protein homolog model	fosfomycin	antibiotic inactivation	fosfomycin thiol transferase	100.72
Perfect	dfrA5	100	protein homolog model	diaminopyrimidine antibiotic	antibiotic target replacement	trimethoprim resistant dihydrofolate reductase dfr	100		Perfect	SHV-11	100	protein homolog model	carbapenem; cephalosporin; penam	antibiotic inactivation	SHV beta-lactamase	100
Perfect	qacEdelta1	100	protein homolog model		antibiotic efflux	major facilitator superfamily (MFS) antibiotic efflux pump	100		Strict	marA	92.74	protein homolog model	fluoroquinolone antibiotic; monobactam; carbapenem; cephalosporin; glycylcycline; cephamycin; penam; tetracycline antibiotic; rifamycin antibiotic; phenicol antibiotic; triclosan; penem	antibiotic efflux; reduced permeability to antibiotic	resistance-nodulation-cell division (RND) antibiotic efflux pump; General Bacterial Porin with reduced permeability to beta-lactams	97.64
Perfect	sul1	100	protein homolog model	sulfonamide antibiotic	antibiotic target replacement	sulfonamide resistant sul	100		Perfect	Klebsiella pneumoniae KpnF	100	protein homolog model	macrolide antibiotic; aminoglycoside antibiotic; cephalosporin; tetracycline antibiotic; peptide antibiotic; rifamycin antibiotic	antibiotic efflux	major facilitator superfamily (MFS) antibiotic efflux pump	100
Strict	FosA5	97.12	protein homolog model	fosfomycin	antibiotic inactivation	fosfomycin thiol transferase	100.72		Strict	Klebsiella pneumoniae KpnE	99.17	protein homolog model	macrolide antibiotic; aminoglycoside antibiotic; cephalosporin; tetracycline antibiotic; peptide antibiotic; rifamycin antibiotic	antibiotic efflux	major facilitator superfamily (MFS) antibiotic efflux pump	100
Perfect	sul2	100	protein homolog model	sulfonamide antibiotic	antibiotic target replacement	sulfonamide resistant sul	100		Strict	Klebsiella pneumoniae OmpK37	99.47	protein homolog model	monobactam; carbapenem; cephalosporin; cephamycin; penam; penem	reduced permeability to antibiotic	General Bacterial Porin with reduced permeability to beta-lactams	100
Perfect	APH(3')-VI	100	protein homolog model	aminoglycoside antibiotic	antibiotic inactivation	APH(3')	100		Strict	msbA	92.78	protein homolog model	nitroimidazole antibiotic	antibiotic efflux	ATP-binding cassette (ABC) antibiotic efflux pump	100
Strict	adeF	41.71	protein homolog model	fluoroquinolone antibiotic; tetracycline antibiotic	antibiotic efflux	resistance-nodulation-cell division (RND) antibiotic efflux pump	97.92		Strict	OmpA	99.72	protein homolog model	monobactam; carbapenem; cephalosporin; cephamycin; penam; penem	reduced permeability to antibiotic	General Bacterial Porin with reduced permeability to beta-lactams	95.19
Perfect	SHV-11	100	protein homolog model	carbapenem; cephalosporin; penam	antibiotic inactivation	SHV beta-lactamase	100		Strict	Escherichia coli ampH beta-lactamase	85.19	protein homolog model	cephalosporin; penam	antibiotic inactivation	ampC-type beta-lactamase	100.26
Strict	marA	92.74	protein homolog model	fluoroquinolone antibiotic; monobactam; carbapenem; cephalosporin; glycylcycline; cephamycin; penam; tetracycline antibiotic; rifamycin antibiotic; phenicol antibiotic; triclosan; penem	antibiotic efflux; reduced permeability to antibiotic	resistance-nodulation-cell division (RND) antibiotic efflux pump; General Bacterial Porin with reduced permeability to beta-lactams	97.64		Strict	CRP	99.05	protein homolog model	macrolide antibiotic; fluoroquinolone antibiotic; penam	antibiotic efflux	resistance-nodulation-cell division (RND) antibiotic efflux pump	100
Perfect	Klebsiella pneumoniae KpnF	100	protein homolog model	macrolide antibiotic; aminoglycoside antibiotic; cephalosporin; tetracycline antibiotic; peptide antibiotic; rifamycin antibiotic	antibiotic efflux	major facilitator superfamily (MFS) antibiotic efflux pump	100		Strict	adeF	41.71	protein homolog model	fluoroquinolone antibiotic; tetracycline antibiotic	antibiotic efflux	resistance-nodulation-cell division (RND) antibiotic efflux pump	97.92
Strict	Klebsiella pneumoniae KpnE	99.17	protein homolog model	macrolide antibiotic; aminoglycoside antibiotic; cephalosporin; tetracycline antibiotic; peptide antibiotic; rifamycin antibiotic	antibiotic efflux	major facilitator superfamily (MFS) antibiotic efflux pump	100
Strict	Klebsiella pneumoniae OmpK37	99.47	protein homolog model	monobactam; carbapenem; cephalosporin; cephamycin; penam; penem	reduced permeability to antibiotic	General Bacterial Porin with reduced permeability to beta-lactams	100
Strict	msbA	92.78	protein homolog model	nitroimidazole antibiotic	antibiotic efflux	ATP-binding cassette (ABC) antibiotic efflux pump	100
Strict	OmpA	99.72	protein homolog model	monobactam; carbapenem; cephalosporin; cephamycin; penam; penem	reduced permeability to antibiotic	General Bacterial Porin with reduced permeability to beta-lactams	95.19
Strict	Escherichia coli ampH beta-lactamase	85.19	protein homolog model	cephalosporin; penam	antibiotic inactivation	ampC-type beta-lactamase	100.26
Strict	CRP	99.05	protein homolog model	macrolide antibiotic; fluoroquinolone antibiotic; penam	antibiotic efflux	resistance-nodulation-cell division (RND) antibiotic efflux pump	100
Perfect	NDM-1	100	protein homolog model	carbapenem; cephalosporin; cephamycin; penam	antibiotic inactivation	NDM beta-lactamase	100
Perfect	QnrS1	100	protein homolog model	fluoroquinolone antibiotic	antibiotic target protection	quinolone resistance protein (qnr)	100
Perfect	msrE	100	protein homolog model	macrolide antibiotic; lincosamide antibiotic; streptogramin antibiotic; tetracycline antibiotic; oxazolidinone antibiotic; phenicol antibiotic; pleuromutilin antibiotic	antibiotic target protection	ABC-F ATP-binding cassette ribosomal protection protein	100
Perfect	mphE	100	protein homolog model	macrolide antibiotic	antibiotic inactivation	macrolide phosphotransferase (MPH)	100
Perfect	BRP(MBL)	100	protein homolog model	glycopeptide antibiotic	antibiotic inactivation	Bleomycin resistant protein	100
IC6_CL12_akkermansia_CARD
Strict	adeF	41.45	protein homolog model	fluoroquinolone antibiotic; tetracycline antibiotic	antibiotic efflux	resistance-nodulation-cell division (RND) antibiotic efflux pump	99.72
Strict	lnuC	98.17	protein homolog model	lincosamide antibiotic	antibiotic inactivation	lincosamide nucleotidyltransferase (LNU)	114.02
IC6_CL08_alistipes_CARD
Strict	tetQ	97.11	protein homolog model	tetracycline antibiotic	antibiotic target protection	tetracycline-resistant ribosomal protection protein	100
Strict	adeF	41.46	protein homolog model	fluoroquinolone antibiotic; tetracycline antibiotic	antibiotic efflux	resistance-nodulation-cell division (RND) antibiotic efflux pump	97.36
IC6_CL04_bacteroides_CARD
Strict	Mef(En2)	99.5	protein homolog model	macrolide antibiotic	antibiotic efflux	major facilitator superfamily (MFS) antibiotic efflux pump	100
Strict	adeF	41.67	protein homolog model	fluoroquinolone antibiotic; tetracycline antibiotic	antibiotic efflux	resistance-nodulation-cell division (RND) antibiotic efflux pump	97.54
Strict	adeF	43.28	protein homolog model	fluoroquinolone antibiotic; tetracycline antibiotic	antibiotic efflux	resistance-nodulation-cell division (RND) antibiotic efflux pump	98.02
unbinned
Strict	ANT(2'')-Ia	99.36	protein homolog model	aminoglycoside antibiotic	antibiotic inactivation	ANT(2'')	88.7
Strict	Klebsiella pneumoniae KpnF	68.81	protein homolog model	macrolide antibiotic; aminoglycoside antibiotic; cephalosporin; tetracycline antibiotic; peptide antibiotic; rifamycin antibiotic	antibiotic efflux	major facilitator superfamily (MFS) antibiotic efflux pump	100.92

## Sheet: Sample IC9
Cut_Off	Best_Hit_ARO	Best_Identities	Model_type	Drug Class	Resistance Mechanism	AMR Gene Family	Percentage Length of Reference Sequence		Cut_Off	Best_Hit_ARO	Best_Identities	Model_type	Drug Class	Resistance Mechanism	AMR Gene Family	Percentage Length of Reference Sequence
IC9_CL001_CARD									IC9_bin.12_CARD
Perfect	NDM-1	100	protein homolog model	carbapenem; cephalosporin; cephamycin; penam	antibiotic inactivation	NDM beta-lactamase	100		Perfect	SHV-11	100	protein homolog model	carbapenem; cephalosporin; penam	antibiotic inactivation	SHV beta-lactamase	100
Perfect	BRP(MBL)	100	protein homolog model	glycopeptide antibiotic	antibiotic inactivation	Bleomycin resistant protein	100		Strict	Klebsiella pneumoniae KpnH	93.95	protein homolog model	macrolide antibiotic; fluoroquinolone antibiotic; aminoglycoside antibiotic; carbapenem; cephalosporin; penam; peptide antibiotic; penem	antibiotic efflux	major facilitator superfamily (MFS) antibiotic efflux pump	100
Perfect	QnrS1	100	protein homolog model	fluoroquinolone antibiotic	antibiotic target protection	quinolone resistance protein (qnr)	100		Strict	Klebsiella pneumoniae KpnG	99.74	protein homolog model	macrolide antibiotic; fluoroquinolone antibiotic; aminoglycoside antibiotic; carbapenem; cephalosporin; penam; peptide antibiotic; penem	antibiotic efflux	major facilitator superfamily (MFS) antibiotic efflux pump	100
Perfect	SHV-11	100	protein homolog model	carbapenem; cephalosporin; penam	antibiotic inactivation	SHV beta-lactamase	100		Strict	emrR	92.57	protein homolog model	fluoroquinolone antibiotic	antibiotic efflux	major facilitator superfamily (MFS) antibiotic efflux pump	100
Strict	Klebsiella pneumoniae KpnH	93.95	protein homolog model	macrolide antibiotic; fluoroquinolone antibiotic; aminoglycoside antibiotic; carbapenem; cephalosporin; penam; peptide antibiotic; penem	antibiotic efflux	major facilitator superfamily (MFS) antibiotic efflux pump	100		Strict	LptD	99.74	protein homolog model		antibiotic efflux	ATP-binding cassette (ABC) antibiotic efflux pump	100
Strict	Klebsiella pneumoniae KpnG	99.74	protein homolog model	macrolide antibiotic; fluoroquinolone antibiotic; aminoglycoside antibiotic; carbapenem; cephalosporin; penam; peptide antibiotic; penem	antibiotic efflux	major facilitator superfamily (MFS) antibiotic efflux pump	100		Strict	rsmA	85.25	protein homolog model	fluoroquinolone antibiotic; diaminopyrimidine antibiotic; phenicol antibiotic	antibiotic efflux	resistance-nodulation-cell division (RND) antibiotic efflux pump	100
Strict	emrR	92.57	protein homolog model	fluoroquinolone antibiotic	antibiotic efflux	major facilitator superfamily (MFS) antibiotic efflux pump	100		Strict	Klebsiella pneumoniae KpnE	99.17	protein homolog model	macrolide antibiotic; aminoglycoside antibiotic; cephalosporin; tetracycline antibiotic; peptide antibiotic; rifamycin antibiotic	antibiotic efflux	major facilitator superfamily (MFS) antibiotic efflux pump	100
Strict	LptD	99.74	protein homolog model		antibiotic efflux	ATP-binding cassette (ABC) antibiotic efflux pump	100		Perfect	Klebsiella pneumoniae KpnF	100	protein homolog model	macrolide antibiotic; aminoglycoside antibiotic; cephalosporin; tetracycline antibiotic; peptide antibiotic; rifamycin antibiotic	antibiotic efflux	major facilitator superfamily (MFS) antibiotic efflux pump	100
Perfect	sul2	100	protein homolog model	sulfonamide antibiotic	antibiotic target replacement	sulfonamide resistant sul	102.21		Strict	Klebsiella pneumoniae OmpK37	99.47	protein homolog model	monobactam; carbapenem; cephalosporin; cephamycin; penam; penem	reduced permeability to antibiotic	General Bacterial Porin with reduced permeability to beta-lactams	100
Strict	rsmA	85.25	protein homolog model	fluoroquinolone antibiotic; diaminopyrimidine antibiotic; phenicol antibiotic	antibiotic efflux	resistance-nodulation-cell division (RND) antibiotic efflux pump	100		Strict	FosA6	98.56	protein homolog model	fosfomycin	antibiotic inactivation	fosfomycin thiol transferase	100
Strict	Klebsiella pneumoniae KpnE	99.17	protein homolog model	macrolide antibiotic; aminoglycoside antibiotic; cephalosporin; tetracycline antibiotic; peptide antibiotic; rifamycin antibiotic	antibiotic efflux	major facilitator superfamily (MFS) antibiotic efflux pump	100		Strict	marA	92.74	protein homolog model	fluoroquinolone antibiotic; monobactam; carbapenem; cephalosporin; glycylcycline; cephamycin; penam; tetracycline antibiotic; rifamycin antibiotic; phenicol antibiotic; triclosan; penem	antibiotic efflux; reduced permeability to antibiotic	resistance-nodulation-cell division (RND) antibiotic efflux pump; General Bacterial Porin with reduced permeability to beta-lactams	97.64
Perfect	Klebsiella pneumoniae KpnF	100	protein homolog model	macrolide antibiotic; aminoglycoside antibiotic; cephalosporin; tetracycline antibiotic; peptide antibiotic; rifamycin antibiotic	antibiotic efflux	major facilitator superfamily (MFS) antibiotic efflux pump	100		Strict	adeF	41.71	protein homolog model	fluoroquinolone antibiotic; tetracycline antibiotic	antibiotic efflux	resistance-nodulation-cell division (RND) antibiotic efflux pump	97.92
Strict	Klebsiella pneumoniae OmpK37	99.47	protein homolog model	monobactam; carbapenem; cephalosporin; cephamycin; penam; penem	reduced permeability to antibiotic	General Bacterial Porin with reduced permeability to beta-lactams	100		Strict	baeR	92.05	protein homolog model	aminoglycoside antibiotic; aminocoumarin antibiotic	antibiotic efflux	resistance-nodulation-cell division (RND) antibiotic efflux pump	100
Perfect	msrE	100	protein homolog model	macrolide antibiotic; lincosamide antibiotic; streptogramin antibiotic; tetracycline antibiotic; oxazolidinone antibiotic; phenicol antibiotic; pleuromutilin antibiotic	antibiotic target protection	ABC-F ATP-binding cassette ribosomal protection protein	100		Strict	CRP	99.05	protein homolog model	macrolide antibiotic; fluoroquinolone antibiotic; penam	antibiotic efflux	resistance-nodulation-cell division (RND) antibiotic efflux pump	100
Perfect	mphE	100	protein homolog model	macrolide antibiotic	antibiotic inactivation	macrolide phosphotransferase (MPH)	100		Strict	Escherichia coli marR mutant conferring antibiotic resistance	84.03	protein overexpression model	fluoroquinolone antibiotic; cephalosporin; glycylcycline; penam; tetracycline antibiotic; rifamycin antibiotic; phenicol antibiotic; triclosan	antibiotic target alteration; antibiotic efflux	resistance-nodulation-cell division (RND) antibiotic efflux pump	100
Strict	FosA6	98.56	protein homolog model	fosfomycin	antibiotic inactivation	fosfomycin thiol transferase	100		Perfect	oqxA	100	protein homolog model	fluoroquinolone antibiotic; glycylcycline; tetracycline antibiotic; diaminopyrimidine antibiotic; nitrofuran antibiotic	antibiotic efflux	resistance-nodulation-cell division (RND) antibiotic efflux pump	100
Strict	marA	92.74	protein homolog model	fluoroquinolone antibiotic; monobactam; carbapenem; cephalosporin; glycylcycline; cephamycin; penam; tetracycline antibiotic; rifamycin antibiotic; phenicol antibiotic; triclosan; penem	antibiotic efflux; reduced permeability to antibiotic	resistance-nodulation-cell division (RND) antibiotic efflux pump; General Bacterial Porin with reduced permeability to beta-lactams	97.64		Strict	adeF	60.96	protein homolog model	fluoroquinolone antibiotic; tetracycline antibiotic	antibiotic efflux	resistance-nodulation-cell division (RND) antibiotic efflux pump	99.15
Strict	adeF	41.71	protein homolog model	fluoroquinolone antibiotic; tetracycline antibiotic	antibiotic efflux	resistance-nodulation-cell division (RND) antibiotic efflux pump	97.92		Strict	Escherichia coli ampH beta-lactamase	85.19	protein homolog model	cephalosporin; penam	antibiotic inactivation	ampC-type beta-lactamase	100.26
Strict	mphA	100	protein homolog model	macrolide antibiotic	antibiotic inactivation	macrolide phosphotransferase (MPH)	101		Strict	OmpA	99.72	protein homolog model	monobactam; carbapenem; cephalosporin; cephamycin; penam; penem	reduced permeability to antibiotic	General Bacterial Porin with reduced permeability to beta-lactams	95.19
Strict	baeR	92.05	protein homolog model	aminoglycoside antibiotic; aminocoumarin antibiotic	antibiotic efflux	resistance-nodulation-cell division (RND) antibiotic efflux pump	100		Strict	msbA	92.78	protein homolog model	nitroimidazole antibiotic	antibiotic efflux	ATP-binding cassette (ABC) antibiotic efflux pump	100
Strict	CRP	99.05	protein homolog model	macrolide antibiotic; fluoroquinolone antibiotic; penam	antibiotic efflux	resistance-nodulation-cell division (RND) antibiotic efflux pump	100		Perfect	catI	100	protein homolog model	phenicol antibiotic	antibiotic inactivation	chloramphenicol acetyltransferase (CAT)	100
Perfect	TEM-1	100	protein homolog model	monobactam; cephalosporin; penam; penem	antibiotic inactivation	TEM beta-lactamase	100		Strict	H-NS	94.07	protein homolog model	macrolide antibiotic; fluoroquinolone antibiotic; cephalosporin; cephamycin; penam; tetracycline antibiotic	antibiotic efflux	major facilitator superfamily (MFS) antibiotic efflux pump; resistance-nodulation-cell division (RND) antibiotic efflux pump	98.54
Strict	Escherichia coli marR mutant conferring antibiotic resistance	84.03	protein overexpression model	fluoroquinolone antibiotic; cephalosporin; glycylcycline; penam; tetracycline antibiotic; rifamycin antibiotic; phenicol antibiotic; triclosan	antibiotic target alteration; antibiotic efflux	resistance-nodulation-cell division (RND) antibiotic efflux pump	100
Perfect	APH(3')-VI	100	protein homolog model	aminoglycoside antibiotic	antibiotic inactivation	APH(3')	100
Perfect	oqxA	100	protein homolog model	fluoroquinolone antibiotic; glycylcycline; tetracycline antibiotic; diaminopyrimidine antibiotic; nitrofuran antibiotic	antibiotic efflux	resistance-nodulation-cell division (RND) antibiotic efflux pump	100
Strict	adeF	60.96	protein homolog model	fluoroquinolone antibiotic; tetracycline antibiotic	antibiotic efflux	resistance-nodulation-cell division (RND) antibiotic efflux pump	99.15
Strict	Escherichia coli ampH beta-lactamase	85.19	protein homolog model	cephalosporin; penam	antibiotic inactivation	ampC-type beta-lactamase	100.26
Strict	OmpA	99.72	protein homolog model	monobactam; carbapenem; cephalosporin; cephamycin; penam; penem	reduced permeability to antibiotic	General Bacterial Porin with reduced permeability to beta-lactams	95.19
Strict	msbA	92.78	protein homolog model	nitroimidazole antibiotic	antibiotic efflux	ATP-binding cassette (ABC) antibiotic efflux pump	100
Perfect	catI	100	protein homolog model	phenicol antibiotic	antibiotic inactivation	chloramphenicol acetyltransferase (CAT)	100
Strict	H-NS	94.07	protein homolog model	macrolide antibiotic; fluoroquinolone antibiotic; cephalosporin; cephamycin; penam; tetracycline antibiotic	antibiotic efflux	major facilitator superfamily (MFS) antibiotic efflux pump; resistance-nodulation-cell division (RND) antibiotic efflux pump	98.54
IC9_CL013_alistipes_CARD
Strict	adeF	41.46	protein homolog model	fluoroquinolone antibiotic; tetracycline antibiotic	antibiotic efflux	resistance-nodulation-cell division (RND) antibiotic efflux pump	97.36
IC9_CL010_ruthenibact_CARD
Perfect	Campylobacter coli chloramphenicol acetyltransferase	100	protein homolog model	phenicol antibiotic	antibiotic inactivation	chloramphenicol acetyltransferase (CAT)	100
IC9_CL003_bacteroides_CARD
Strict	adeF	43.28	protein homolog model	fluoroquinolone antibiotic; tetracycline antibiotic	antibiotic efflux	resistance-nodulation-cell division (RND) antibiotic efflux pump	98.02
Strict	Mef(En2)	99.5	protein homolog model	macrolide antibiotic	antibiotic efflux	major facilitator superfamily (MFS) antibiotic efflux pump	100
Strict	adeF	41.67	protein homolog model	fluoroquinolone antibiotic; tetracycline antibiotic	antibiotic efflux	resistance-nodulation-cell division (RND) antibiotic efflux pump	97.54
Perfect	CblA-1	100	protein homolog model	cephalosporin	antibiotic inactivation	CblA beta-lactamase	100
Strict	adeF	42.46	protein homolog model	fluoroquinolone antibiotic; tetracycline antibiotic	antibiotic efflux	resistance-nodulation-cell division (RND) antibiotic efflux pump	97.92
unbinned
Perfect	ANT(2'')-Ia	100	protein homolog model	aminoglycoside antibiotic	antibiotic inactivation	ANT(2'')	100
Perfect	SAT-2	100	protein homolog model	nucleoside antibiotic	antibiotic inactivation	streptothricin acetyltransferase (SAT)	109.77
Strict	AAC(6')-Ii	98.75	protein homolog model	aminoglycoside antibiotic	antibiotic inactivation	AAC(6')	87.91
Perfect	dfrA5	100	protein homolog model	diaminopyrimidine antibiotic	antibiotic target replacement	trimethoprim resistant dihydrofolate reductase dfr	96.82
