# Supplementary material for: Hi-C Metagenomics in the ICU: Exploring Clinically Relevant Features of Gut Microbiome in Chronically Critically Ill Patients
Source: Front Microbiol. 2022 Feb 3;12:770323. doi: 10.3389/fmicb.2021.770323 (PMC8851603; doi:10.3389/fmicb.2021.770323)
Supplement: Supplementary file 1 [file Data_Sheet_1.zip › Additional file 11.xlsx]

## Sheet: IC4
Additional file 12: Table S11 - Antibiotic resistance potential of K. pneumoniae Hi-C MAGs based solely on the contigs predicted to be chromosomal.
Cut_Off	Best_Hit_ARO	Best_Identities	Model_type	Drug Class	Resistance Mechanism	AMR Gene Family	Percentage Length of Reference Sequence
Strict	Escherichia coli ampH beta-lactamase	85.71	protein homolog model	cephalosporin; penam	antibiotic inactivation	ampC-type beta-lactamase	100.26
Strict	marA	92.74	protein homolog model	fluoroquinolone antibiotic; monobactam; carbapenem; cephalosporin; glycylcycline; cephamycin; penam; tetracycline antibiotic; rifamycin antibiotic; phenicol antibiotic; triclosan; penem	antibiotic efflux; reduced permeability to antibiotic	resistance-nodulation-cell division (RND) antibiotic efflux pump; General Bacterial Porin with reduced permeability to beta-lactams	97.64
Perfect	SHV-187	100	protein homolog model	carbapenem; cephalosporin; penam	antibiotic inactivation	SHV beta-lactamase	100
Strict	rsmA	85.25	protein homolog model	fluoroquinolone antibiotic; diaminopyrimidine antibiotic; phenicol antibiotic	antibiotic efflux	resistance-nodulation-cell division (RND) antibiotic efflux pump	100
Strict	Klebsiella pneumoniae KpnH	93.95	protein homolog model	macrolide antibiotic; fluoroquinolone antibiotic; aminoglycoside antibiotic; carbapenem; cephalosporin; penam; peptide antibiotic; penem	antibiotic efflux	major facilitator superfamily (MFS) antibiotic efflux pump	100
Strict	Klebsiella pneumoniae KpnG	99.74	protein homolog model	macrolide antibiotic; fluoroquinolone antibiotic; aminoglycoside antibiotic; carbapenem; cephalosporin; penam; peptide antibiotic; penem	antibiotic efflux	major facilitator superfamily (MFS) antibiotic efflux pump	100
Strict	emrR	92.57	protein homolog model	fluoroquinolone antibiotic	antibiotic efflux	major facilitator superfamily (MFS) antibiotic efflux pump	100
Strict	adeF	60.96	protein homolog model	fluoroquinolone antibiotic; tetracycline antibiotic	antibiotic efflux	resistance-nodulation-cell division (RND) antibiotic efflux pump	99.15
Perfect	oqxA	100	protein homolog model	fluoroquinolone antibiotic; glycylcycline; tetracycline antibiotic; diaminopyrimidine antibiotic; nitrofuran antibiotic	antibiotic efflux	resistance-nodulation-cell division (RND) antibiotic efflux pump	100
Strict	Klebsiella pneumoniae OmpK37	99.2	protein homolog model	monobactam; carbapenem; cephalosporin; cephamycin; penam; penem	reduced permeability to antibiotic	General Bacterial Porin with reduced permeability to beta-lactams	100
Strict	baeR	92.05	protein homolog model	aminoglycoside antibiotic; aminocoumarin antibiotic	antibiotic efflux	resistance-nodulation-cell division (RND) antibiotic efflux pump	100
Strict	Escherichia coli marR mutant conferring antibiotic resistance	84.03	protein overexpression model	fluoroquinolone antibiotic; cephalosporin; glycylcycline; penam; tetracycline antibiotic; rifamycin antibiotic; phenicol antibiotic; triclosan	antibiotic target alteration; antibiotic efflux	resistance-nodulation-cell division (RND) antibiotic efflux pump	100
Strict	CRP	99.05	protein homolog model	macrolide antibiotic; fluoroquinolone antibiotic; penam	antibiotic efflux	resistance-nodulation-cell division (RND) antibiotic efflux pump	100
Strict	OmpA	99.72	protein homolog model	monobactam; carbapenem; cephalosporin; cephamycin; penam; penem	reduced permeability to antibiotic	General Bacterial Porin with reduced permeability to beta-lactams	95.19
Strict	msbA	92.78	protein homolog model	nitroimidazole antibiotic	antibiotic efflux	ATP-binding cassette (ABC) antibiotic efflux pump	100
Strict	adeF	41.71	protein homolog model	fluoroquinolone antibiotic; tetracycline antibiotic	antibiotic efflux	resistance-nodulation-cell division (RND) antibiotic efflux pump	97.92
Strict	FosA3	100	protein homolog model	fosfomycin	antibiotic inactivation	fosfomycin thiol transferase	94.2
Strict	FosA6	98.56	protein homolog model	fosfomycin	antibiotic inactivation	fosfomycin thiol transferase	100
Perfect	Klebsiella pneumoniae KpnF	100	protein homolog model	macrolide antibiotic; aminoglycoside antibiotic; cephalosporin; tetracycline antibiotic; peptide antibiotic; rifamycin antibiotic	antibiotic efflux	major facilitator superfamily (MFS) antibiotic efflux pump	100
Strict	Klebsiella pneumoniae KpnE	99.17	protein homolog model	macrolide antibiotic; aminoglycoside antibiotic; cephalosporin; tetracycline antibiotic; peptide antibiotic; rifamycin antibiotic	antibiotic efflux	major facilitator superfamily (MFS) antibiotic efflux pump	100
Strict	LptD	99.74	protein homolog model	carbapenem; peptide antibiotic; aminocoumarin antibiotic; rifamycin antibiotic	antibiotic efflux	ATP-binding cassette (ABC) antibiotic efflux pump	100
Strict	H-NS	94.07	protein homolog model	macrolide antibiotic; fluoroquinolone antibiotic; cephalosporin; cephamycin; penam; tetracycline antibiotic	antibiotic efflux	major facilitator superfamily (MFS) antibiotic efflux pump; resistance-nodulation-cell division (RND) antibiotic efflux pump	98.54

## Sheet: IC5
Cut_Off	Best_Hit_ARO	Best_Identities	Model_type	Drug Class	Resistance Mechanism	AMR Gene Family	Percentage Length of Reference Sequence
Strict	CRP	99.03	protein homolog model	macrolide antibiotic; fluoroquinolone antibiotic; penam	antibiotic efflux	resistance-nodulation-cell division (RND) antibiotic efflux pump	108.1
Strict	msbA	92.78	protein homolog model	nitroimidazole antibiotic	antibiotic efflux	ATP-binding cassette (ABC) antibiotic efflux pump	100
Strict	adeF	41.71	protein homolog model	fluoroquinolone antibiotic; tetracycline antibiotic	antibiotic efflux	resistance-nodulation-cell division (RND) antibiotic efflux pump	97.92
Strict	OmpA	99.72	protein homolog model	monobactam; carbapenem; cephalosporin; cephamycin; penam; penem	reduced permeability to antibiotic	General Bacterial Porin with reduced permeability to beta-lactams	95.19
Strict	Escherichia coli ampH beta-lactamase	85.71	protein homolog model	cephalosporin; penam	antibiotic inactivation	ampC-type beta-lactamase	100.26
Strict	Klebsiella pneumoniae KpnH	93.95	protein homolog model	macrolide antibiotic; fluoroquinolone antibiotic; aminoglycoside antibiotic; carbapenem; cephalosporin; penam; peptide antibiotic; penem	antibiotic efflux	major facilitator superfamily (MFS) antibiotic efflux pump	100
Strict	Klebsiella pneumoniae KpnG	99.74	protein homolog model	macrolide antibiotic; fluoroquinolone antibiotic; aminoglycoside antibiotic; carbapenem; cephalosporin; penam; peptide antibiotic; penem	antibiotic efflux	major facilitator superfamily (MFS) antibiotic efflux pump	100
Strict	emrR	92.57	protein homolog model	fluoroquinolone antibiotic	antibiotic efflux	major facilitator superfamily (MFS) antibiotic efflux pump	100
Strict	adeF	60.96	protein homolog model	fluoroquinolone antibiotic; tetracycline antibiotic	antibiotic efflux	resistance-nodulation-cell division (RND) antibiotic efflux pump	99.15
Strict	oqxA	99.74	protein homolog model	fluoroquinolone antibiotic; glycylcycline; tetracycline antibiotic; diaminopyrimidine antibiotic; nitrofuran antibiotic	antibiotic efflux	resistance-nodulation-cell division (RND) antibiotic efflux pump	100
Strict	FosA6	98.56	protein homolog model	fosfomycin	antibiotic inactivation	fosfomycin thiol transferase	100
Strict	baeR	92.05	protein homolog model	aminoglycoside antibiotic; aminocoumarin antibiotic	antibiotic efflux	resistance-nodulation-cell division (RND) antibiotic efflux pump	100
Strict	rsmA	85.25	protein homolog model	fluoroquinolone antibiotic; diaminopyrimidine antibiotic; phenicol antibiotic	antibiotic efflux	resistance-nodulation-cell division (RND) antibiotic efflux pump	100
Strict	Escherichia coli marR mutant conferring antibiotic resistance	84.03	protein overexpression model	fluoroquinolone antibiotic; cephalosporin; glycylcycline; penam; tetracycline antibiotic; rifamycin antibiotic; phenicol antibiotic; triclosan	antibiotic target alteration; antibiotic efflux	resistance-nodulation-cell division (RND) antibiotic efflux pump	100
Strict	LptD	99.74	protein homolog model	carbapenem; peptide antibiotic; aminocoumarin antibiotic; rifamycin antibiotic	antibiotic efflux	ATP-binding cassette (ABC) antibiotic efflux pump	100
Strict	Klebsiella pneumoniae OmpK37	99.2	protein homolog model	monobactam; carbapenem; cephalosporin; cephamycin; penam; penem	reduced permeability to antibiotic	General Bacterial Porin with reduced permeability to beta-lactams	100
Strict	marA	92.74	protein homolog model	fluoroquinolone antibiotic; monobactam; carbapenem; cephalosporin; glycylcycline; cephamycin; penam; tetracycline antibiotic; rifamycin antibiotic; phenicol antibiotic; triclosan; penem	antibiotic efflux; reduced permeability to antibiotic	resistance-nodulation-cell division (RND) antibiotic efflux pump; General Bacterial Porin with reduced permeability to beta-lactams	97.64
Perfect	SHV-187	100	protein homolog model	carbapenem; cephalosporin; penam	antibiotic inactivation	SHV beta-lactamase	100
Strict	H-NS	94.07	protein homolog model	macrolide antibiotic; fluoroquinolone antibiotic; cephalosporin; cephamycin; penam; tetracycline antibiotic	antibiotic efflux	major facilitator superfamily (MFS) antibiotic efflux pump; resistance-nodulation-cell division (RND) antibiotic efflux pump	98.54
Strict	Klebsiella pneumoniae KpnE	99.17	protein homolog model	macrolide antibiotic; aminoglycoside antibiotic; cephalosporin; tetracycline antibiotic; peptide antibiotic; rifamycin antibiotic	antibiotic efflux	major facilitator superfamily (MFS) antibiotic efflux pump	100
Perfect	Klebsiella pneumoniae KpnF	100	protein homolog model	macrolide antibiotic; aminoglycoside antibiotic; cephalosporin; tetracycline antibiotic; peptide antibiotic; rifamycin antibiotic	antibiotic efflux	major facilitator superfamily (MFS) antibiotic efflux pump	100

## Sheet: IC6
Cut_Off	Best_Hit_ARO	Best_Identities	Model_type	Drug Class	Resistance Mechanism	AMR Gene Family	Percentage Length of Reference Sequence
Strict	H-NS	94.07	protein homolog model	macrolide antibiotic; fluoroquinolone antibiotic; cephalosporin; cephamycin; penam; tetracycline antibiotic	antibiotic efflux	major facilitator superfamily (MFS) antibiotic efflux pump; resistance-nodulation-cell division (RND) antibiotic efflux pump	98.54
Strict	baeR	92.05	protein homolog model	aminoglycoside antibiotic; aminocoumarin antibiotic	antibiotic efflux	resistance-nodulation-cell division (RND) antibiotic efflux pump	100
Strict	Escherichia coli marR mutant conferring antibiotic resistance	83.33	protein overexpression model	fluoroquinolone antibiotic; cephalosporin; glycylcycline; penam; tetracycline antibiotic; rifamycin antibiotic; phenicol antibiotic; triclosan	antibiotic target alteration; antibiotic efflux	resistance-nodulation-cell division (RND) antibiotic efflux pump	100
Strict	rsmA	85.25	protein homolog model	fluoroquinolone antibiotic; diaminopyrimidine antibiotic; phenicol antibiotic	antibiotic efflux	resistance-nodulation-cell division (RND) antibiotic efflux pump	100
Strict	Klebsiella pneumoniae KpnH	93.95	protein homolog model	macrolide antibiotic; fluoroquinolone antibiotic; aminoglycoside antibiotic; carbapenem; cephalosporin; penam; peptide antibiotic; penem	antibiotic efflux	major facilitator superfamily (MFS) antibiotic efflux pump	100
Strict	Klebsiella pneumoniae KpnG	99.74	protein homolog model	macrolide antibiotic; fluoroquinolone antibiotic; aminoglycoside antibiotic; carbapenem; cephalosporin; penam; peptide antibiotic; penem	antibiotic efflux	major facilitator superfamily (MFS) antibiotic efflux pump	100
Strict	emrR	92.57	protein homolog model	fluoroquinolone antibiotic	antibiotic efflux	major facilitator superfamily (MFS) antibiotic efflux pump	100
Strict	adeF	61.05	protein homolog model	fluoroquinolone antibiotic; tetracycline antibiotic	antibiotic efflux	resistance-nodulation-cell division (RND) antibiotic efflux pump	99.15
Perfect	oqxA	100	protein homolog model	fluoroquinolone antibiotic; glycylcycline; tetracycline antibiotic; diaminopyrimidine antibiotic; nitrofuran antibiotic	antibiotic efflux	resistance-nodulation-cell division (RND) antibiotic efflux pump	100
Strict	LptD	99.74	protein homolog model	carbapenem; peptide antibiotic; aminocoumarin antibiotic; rifamycin antibiotic	antibiotic efflux	ATP-binding cassette (ABC) antibiotic efflux pump	100
Strict	FosA5	97.12	protein homolog model	fosfomycin	antibiotic inactivation	fosfomycin thiol transferase	100.72
Perfect	SHV-11	100	protein homolog model	carbapenem; cephalosporin; penam	antibiotic inactivation	SHV beta-lactamase	100
Strict	marA	92.74	protein homolog model	fluoroquinolone antibiotic; monobactam; carbapenem; cephalosporin; glycylcycline; cephamycin; penam; tetracycline antibiotic; rifamycin antibiotic; phenicol antibiotic; triclosan; penem	antibiotic efflux; reduced permeability to antibiotic	resistance-nodulation-cell division (RND) antibiotic efflux pump; General Bacterial Porin with reduced permeability to beta-lactams	97.64
Perfect	Klebsiella pneumoniae KpnF	100	protein homolog model	macrolide antibiotic; aminoglycoside antibiotic; cephalosporin; tetracycline antibiotic; peptide antibiotic; rifamycin antibiotic	antibiotic efflux	major facilitator superfamily (MFS) antibiotic efflux pump	100
Strict	Klebsiella pneumoniae KpnE	99.17	protein homolog model	macrolide antibiotic; aminoglycoside antibiotic; cephalosporin; tetracycline antibiotic; peptide antibiotic; rifamycin antibiotic	antibiotic efflux	major facilitator superfamily (MFS) antibiotic efflux pump	100
Strict	Klebsiella pneumoniae OmpK37	99.47	protein homolog model	monobactam; carbapenem; cephalosporin; cephamycin; penam; penem	reduced permeability to antibiotic	General Bacterial Porin with reduced permeability to beta-lactams	100
Strict	msbA	92.78	protein homolog model	nitroimidazole antibiotic	antibiotic efflux	ATP-binding cassette (ABC) antibiotic efflux pump	100
Strict	OmpA	99.72	protein homolog model	monobactam; carbapenem; cephalosporin; cephamycin; penam; penem	reduced permeability to antibiotic	General Bacterial Porin with reduced permeability to beta-lactams	95.19
Strict	Escherichia coli ampH beta-lactamase	85.19	protein homolog model	cephalosporin; penam	antibiotic inactivation	ampC-type beta-lactamase	100.26
Strict	CRP	99.05	protein homolog model	macrolide antibiotic; fluoroquinolone antibiotic; penam	antibiotic efflux	resistance-nodulation-cell division (RND) antibiotic efflux pump	100
Strict	adeF	41.71	protein homolog model	fluoroquinolone antibiotic; tetracycline antibiotic	antibiotic efflux	resistance-nodulation-cell division (RND) antibiotic efflux pump	97.92

## Sheet: IC9
Cut_Off	Best_Hit_ARO	Best_Identities	Model_type	Drug Class	Resistance Mechanism	AMR Gene Family	Percentage Length of Reference Sequence
Perfect	SHV-11	100	protein homolog model	carbapenem; cephalosporin; penam	antibiotic inactivation	SHV beta-lactamase	100
Strict	Klebsiella pneumoniae KpnH	93.95	protein homolog model	macrolide antibiotic; fluoroquinolone antibiotic; aminoglycoside antibiotic; carbapenem; cephalosporin; penam; peptide antibiotic; penem	antibiotic efflux	major facilitator superfamily (MFS) antibiotic efflux pump	100
Strict	Klebsiella pneumoniae KpnG	99.74	protein homolog model	macrolide antibiotic; fluoroquinolone antibiotic; aminoglycoside antibiotic; carbapenem; cephalosporin; penam; peptide antibiotic; penem	antibiotic efflux	major facilitator superfamily (MFS) antibiotic efflux pump	100
Strict	emrR	92.57	protein homolog model	fluoroquinolone antibiotic	antibiotic efflux	major facilitator superfamily (MFS) antibiotic efflux pump	100
Strict	LptD	99.74	protein homolog model	carbapenem; peptide antibiotic; aminocoumarin antibiotic; rifamycin antibiotic	antibiotic efflux	ATP-binding cassette (ABC) antibiotic efflux pump	100
Strict	rsmA	85.25	protein homolog model	fluoroquinolone antibiotic; diaminopyrimidine antibiotic; phenicol antibiotic	antibiotic efflux	resistance-nodulation-cell division (RND) antibiotic efflux pump	100
Strict	Klebsiella pneumoniae KpnE	99.17	protein homolog model	macrolide antibiotic; aminoglycoside antibiotic; cephalosporin; tetracycline antibiotic; peptide antibiotic; rifamycin antibiotic	antibiotic efflux	major facilitator superfamily (MFS) antibiotic efflux pump	100
Perfect	Klebsiella pneumoniae KpnF	100	protein homolog model	macrolide antibiotic; aminoglycoside antibiotic; cephalosporin; tetracycline antibiotic; peptide antibiotic; rifamycin antibiotic	antibiotic efflux	major facilitator superfamily (MFS) antibiotic efflux pump	100
Strict	Klebsiella pneumoniae OmpK37	99.47	protein homolog model	monobactam; carbapenem; cephalosporin; cephamycin; penam; penem	reduced permeability to antibiotic	General Bacterial Porin with reduced permeability to beta-lactams	100
Strict	FosA6	98.56	protein homolog model	fosfomycin	antibiotic inactivation	fosfomycin thiol transferase	100
Strict	marA	92.74	protein homolog model	fluoroquinolone antibiotic; monobactam; carbapenem; cephalosporin; glycylcycline; cephamycin; penam; tetracycline antibiotic; rifamycin antibiotic; phenicol antibiotic; triclosan; penem	antibiotic efflux; reduced permeability to antibiotic	resistance-nodulation-cell division (RND) antibiotic efflux pump; General Bacterial Porin with reduced permeability to beta-lactams	97.64
Strict	adeF	41.71	protein homolog model	fluoroquinolone antibiotic; tetracycline antibiotic	antibiotic efflux	resistance-nodulation-cell division (RND) antibiotic efflux pump	97.92
Strict	baeR	92.05	protein homolog model	aminoglycoside antibiotic; aminocoumarin antibiotic	antibiotic efflux	resistance-nodulation-cell division (RND) antibiotic efflux pump	100
Strict	CRP	99.05	protein homolog model	macrolide antibiotic; fluoroquinolone antibiotic; penam	antibiotic efflux	resistance-nodulation-cell division (RND) antibiotic efflux pump	100
Strict	Escherichia coli marR mutant conferring antibiotic resistance	84.03	protein overexpression model	fluoroquinolone antibiotic; cephalosporin; glycylcycline; penam; tetracycline antibiotic; rifamycin antibiotic; phenicol antibiotic; triclosan	antibiotic target alteration; antibiotic efflux	resistance-nodulation-cell division (RND) antibiotic efflux pump	100
Strict	Escherichia coli ampH beta-lactamase	85.19	protein homolog model	cephalosporin; penam	antibiotic inactivation	ampC-type beta-lactamase	100.26
Strict	OmpA	99.72	protein homolog model	monobactam; carbapenem; cephalosporin; cephamycin; penam; penem	reduced permeability to antibiotic	General Bacterial Porin with reduced permeability to beta-lactams	95.19
Strict	msbA	92.78	protein homolog model	nitroimidazole antibiotic	antibiotic efflux	ATP-binding cassette (ABC) antibiotic efflux pump	100
Strict	H-NS	94.07	protein homolog model	macrolide antibiotic; fluoroquinolone antibiotic; cephalosporin; cephamycin; penam; tetracycline antibiotic	antibiotic efflux	major facilitator superfamily (MFS) antibiotic efflux pump; resistance-nodulation-cell division (RND) antibiotic efflux pump	98.54
