# Supplementary material for: Hi-C Metagenomics in the ICU: Exploring Clinically Relevant Features of Gut Microbiome in Chronically Critically Ill Patients
Source: Front Microbiol. 2022 Feb 3;12:770323. doi: 10.3389/fmicb.2021.770323 (PMC8851603; doi:10.3389/fmicb.2021.770323)
Supplement: Supplementary file 1 [file Data_Sheet_1.zip › Additional file 12.xlsx]

## Sheet: IC4
Viral population	Predicted host	Final_score	Number of CRISPR matches	Max number of end mismatches detected in any CRISPR spacer	CRISPR score	Prophage blast percent identity	Prophage blast viral contig coverage	Prophage blast score	tRNA match	Max number of end mismatches detected in host tRNA	Non-promiscuous tRNA match score	WIsH p-value	WIsH score	Original Viral population	Original Host
Virus_000082	BAC_Host_001	26	21	0	23							0	3	k141_66093	CL015
Virus_000603	BAC_Host_015	18	14	0	16							3.14285e-08	2	k141_74548	CL003
Virus_001271	BAC_Host_009	14	9	0	11							0	3	k141_7570	CL011
Virus_000055	BAC_Host_005	13	9	0	11							1.98622e-08	2	k141_26933	CL009
Virus_001512	BAC_Host_013	9	2	0	4				Yes	0	3	1.35802e-09	2	k141_25346	CL023
Virus_001198	BAC_Host_024	8	3	0	5				Yes	0	3			k141_84087	CL007
Virus_001547	BAC_Host_022	7.5	1	0	3				Yes	0	3	8.82568e-05	1.5	k141_102853	CL017
Virus_000326	BAC_Host_002	7	2	0	4							0	3	k141_5100	CL012
Virus_000005	BAC_Host_014	7	3	0	5							3.37609e-08	2	k141_65045	CL028
Virus_000436	BAC_Host_002	6	1	0	3							0	3	k141_71698	CL012
Virus_000992	BAC_Host_007	6							Yes	0	3	0	3	k141_16249	CL029
Virus_001377	BAC_Host_007	5.5							Yes	0	3	4.55191e-15	2.5	k141_48592	CL029
Virus_000846	BAC_Host_015	5							Yes	0	3	3.28677e-07	2	k141_1039	CL003
Virus_000156	BAC_Host_005	5							Yes	0	3	2.00639e-10	2	k141_67225	CL009
Virus_001334	BAC_Host_009	5							Yes	0	3	1.44856e-11	2	k141_22166	CL011
Virus_001466	BAC_Host_013	5							Yes	0	3	4.08808e-07	2	k141_62396	CL023
Virus_000084	BAC_Host_036	5							Yes	0	3	8.10961e-09	2	k141_14041	CL027
Virus_000488	BAC_Host_007	5							Yes	0	3	5.75766e-09	2	k141_72661	CL029
Virus_000766	BAC_Host_015	4.5	1	0	3							0.000296609	1.5	k141_90072	CL003
Virus_000182	BAC_Host_002	4.5							Yes	0	3	0.000165833	1.5	k141_80316	CL012
Virus_000434	BAC_Host_022	4.5							Yes	0	3	1.97936e-05	1.5	k141_6941	CL017
Virus_001179	BAC_Host_022	4.5	1	0	3							2.18028e-06	1.5	k141_70997	CL017
Virus_000031	BAC_Host_029	4.5							Yes	0	3	1.18762e-05	1.5	k141_754	CL020
Virus_000124	BAC_Host_029	4.5							Yes	0	3	0.000437966	1.5	k141_79657	CL020
Virus_001230	BAC_Host_026	4.5							Yes	0	3	4.08407e-06	1.5	k141_98013	CL022
Virus_001285	BAC_Host_026	4.5							Yes	0	3	1.61677e-06	1.5	k141_21428	CL022
Virus_000405	BAC_Host_026	4.5							Yes	0	3	1.07644e-06	1.5	k141_31529	CL022
Virus_000500	BAC_Host_026	4.5	1	0	3							2.91873e-05	1.5	k141_32700	CL022
Virus_000929	BAC_Host_026	4.5	1	0	3							2.3716e-06	1.5	k141_93001	CL022
Virus_000009	BAC_Host_015	4							Yes	0	3	0.00344987	1	k141_65198	CL003
Virus_000060	BAC_Host_005	4							Yes	0	3	0.00159985	1	k141_52806	CL009
Virus_001544	BAC_Host_019	4	1	0	3							0.0058093	1	k141_102852	CL021
Virus_000221	BAC_Host_036	4							Yes	0	3	0.00858951	1	k141_94558	CL027
Virus_000432	BAC_Host_028	3.5							Yes	0	3	0.0158596	0.5	k141_71642	CL005
Virus_001387	BAC_Host_018	3.5							Yes	0	3	0.0107986	0.5	k141_100412	CL014
Virus_000709	BAC_Host_011	3.5							Yes	0	3	0.0225902	0.5	k141_25776	CL018
Virus_000027	BAC_Host_003	3.5							Yes	0	3	0.0166374	0.5	k141_39573	CL026
Virus_000288	BAC_Host_031	3							Yes	0	3			k141_82192	CL001
Virus_001551	BAC_Host_016	3							Yes	0	3			k141_102855	CL002
Virus_001080	BAC_Host_016	3							Yes	0	3			k141_29551	CL002
Virus_000009	BAC_Host_016	3							Yes	0	3			k141_65198	CL002
Virus_000851	BAC_Host_016	3							Yes	0	3			k141_27016	CL002
Virus_001439	BAC_Host_016	3							Yes	0	3			k141_10186	CL002
Virus_001576	BAC_Host_016	3							Yes	0	3			k141_12800	CL002
Virus_000655	BAC_Host_015	3	1	0	3									k141_50560	CL003
Virus_000288	BAC_Host_020	3							Yes	0	3			k141_82192	CL004
Virus_000432	BAC_Host_020	3							Yes	0	3			k141_71642	CL004
Virus_000403	BAC_Host_024	3				90.591	0.999271	3						k141_6385	CL007
Virus_000245	BAC_Host_024	3							Yes	0	3			k141_3647	CL007
Virus_000285	BAC_Host_024	3	1	0	3									k141_95607	CL007
Virus_000443	BAC_Host_024	3							Yes	0	3			k141_84717	CL007
Virus_000387	BAC_Host_005	3							Yes	0	3			k141_6268	CL009
Virus_001512	BAC_Host_005	3							Yes	0	3			k141_25346	CL009
Virus_001334	BAC_Host_010	3							Yes	0	3			k141_22166	CL010
Virus_001071	BAC_Host_009	3										0	3	k141_95446	CL011
Virus_000215	BAC_Host_009	3										0	3	k141_80945	CL011
Virus_000444	BAC_Host_009	3										0	3	k141_98314	CL011
Virus_001336	BAC_Host_009	3										0	3	k141_22274	CL011
Virus_000684	BAC_Host_009	3										0	3	k141_62979	CL011
Virus_000729	BAC_Host_009	3										0	3	k141_102857	CL011
Virus_000531	BAC_Host_002	3										0	3	k141_59790	CL012
Virus_000064	BAC_Host_002	3										0	3	k141_91880	CL012
Virus_000738	BAC_Host_002	3										0	3	k141_103015	CL012
Virus_000682	BAC_Host_018	3							Yes	0	3			k141_76304	CL014
Virus_000090	BAC_Host_029	3							Yes	0	3			k141_92192	CL020
Virus_001230	BAC_Host_029	3							Yes	0	3			k141_98013	CL020
Virus_000090	BAC_Host_026	3							Yes	0	3			k141_92192	CL022
Virus_000031	BAC_Host_026	3							Yes	0	3			k141_754	CL022
Virus_000442	BAC_Host_013	3										0	3	k141_84686	CL023
Virus_000071	BAC_Host_013	3										0	3	k141_66006	CL023
Virus_000549	BAC_Host_013	3										0	3	k141_33556	CL023
Virus_000414	BAC_Host_013	3										0	3	k141_46381	CL023
Virus_000151	BAC_Host_013	3										0	3	k141_67121	CL023
Virus_000979	BAC_Host_013	3										0	3	k141_68006	CL023
Virus_000090	BAC_Host_014	3							Yes	0	3			k141_92192	CL028
Virus_000717	BAC_Host_007	3										0	3	k141_63592	CL029

## Sheet: IC5
Viral population	Predicted host	Final_score	Number of CRISPR matches	Max number of end mismatches detected in any CRISPR spacer	CRISPR score	Prophage blast percent identity	Prophage blast viral contig coverage	Prophage blast score	tRNA match	Max number of end mismatches detected in host tRNA	Non-promiscuous tRNA match score	WIsH p-value	WIsH score	Original Viral population	Original Host
Virus_000046	BAC_Host_005	14	7	0	9				Yes	0	3	5.19748e-08	2	k141_35798	CL009
Virus_000201	BAC_Host_012	11.5	9	0	11							0.018958	0.5	k141_57011	CL003
Virus_001139	BAC_Host_026	7	3	0	5							3.19363e-08	2	k141_42716	CL019
Virus_001195	BAC_Host_025	7	3	0	5							7.44067e-07	2	k141_44172	CL020
Virus_001239	BAC_Host_015	6	4	1	5							0.00109778	1	k141_114146	CL014
Virus_000068	BAC_Host_005	5	3	0	5									k141_1188	CL009
Virus_000061	BAC_Host_025	4.5							Yes	0	3	1.74625e-06	1.5	k141_71290	CL020
Virus_000266	BAC_Host_025	4.5							Yes	0	3	1.18061e-05	1.5	k141_109437	CL020
Virus_000837	BAC_Host_002	4							Yes	0	3	0.00983461	1	k141_123565	CL012
Virus_000698	BAC_Host_024	3.5							Yes	0	3	0.0204697	0.5	k141_119835	CL005
Virus_000698	BAC_Host_017	3							Yes	0	3			k141_119835	CL004
Virus_001237	BAC_Host_017	3				90.814	1.0012	3						k141_63263	CL004
Virus_000147	BAC_Host_024	3				93.929	0.970227	3						k141_125412	CL005
Virus_000208	BAC_Host_023	3							Yes	0	3			k141_22853	CL006
Virus_000587	BAC_Host_021	3							Yes	0	3			k141_85685	CL007
Virus_000667	BAC_Host_021	3							Yes	0	3			k141_17075	CL007
Virus_000769	BAC_Host_021	3							Yes	0	3			k141_52629	CL007
Virus_000444	BAC_Host_018	3							Yes	0	3			k141_28935	CL008
Virus_001357	BAC_Host_018	3							Yes	0	3			k141_49096	CL008
Virus_001274	BAC_Host_005	3							Yes	0	3			k141_82587	CL009
Virus_000357	BAC_Host_002	3							Yes	0	3			k141_78899	CL012
Virus_000075	BAC_Host_002	3							Yes	0	3			k141_106245	CL012
Virus_000532	BAC_Host_026	3										0	3	k141_115516	CL019
Virus_000046	BAC_Host_026	3							Yes	0	3			k141_35798	CL019
Virus_000050	BAC_Host_026	3										0	3	k141_18508	CL019
Virus_000111	BAC_Host_025	3							Yes	0	3			k141_106928	CL020
Virus_000019	BAC_Host_022	3										0	3	k141_52888	CL022
Virus_000596	BAC_Host_022	3										0	3	k141_86059	CL022
Virus_000004	BAC_Host_022	3										0	3	k141_34970	CL022

## Sheet: IC6
Viral population	Predicted host	Final_score	Number of CRISPR matches	Max number of end mismatches detected in any CRISPR spacer	CRISPR score	Prophage blast percent identity	Prophage blast viral contig coverage	Prophage blast score	tRNA match	Max number of end mismatches detected in host tRNA	Non-promiscuous tRNA match score	WIsH p-value	WIsH score	Original Viral population	Original Host
Virus_000335	BAC_Host_027	19	16	0	18							0.00954803	1	k141_15779	CL02
Virus_000663	BAC_Host_027	6.5	1	0	3				Yes	0	3	0.0445099	0.5	k141_53043	CL02
Virus_000941	BAC_Host_011	5.5							Yes	0	3	2.04953e-12	2.5	k141_66352	CL13
Virus_000737	BAC_Host_006	5							Yes	0	3	8.24208e-07	2	k141_31386	CL03
Virus_000414	BAC_Host_011	5							Yes	0	3	8.32215e-11	2	k141_70036	CL13
Virus_000822	BAC_Host_014	5							Yes	0	3	9.91474e-07	2	k141_10036	CL14
Virus_000666	BAC_Host_006	4.5							Yes	0	3	5.17848e-05	1.5	k141_2241	CL03
Virus_000485	BAC_Host_019	4.5							Yes	0	3	0.00011899	1.5	k141_47362	CL12
Virus_000549	BAC_Host_022	4.5							Yes	0	3	7.61117e-06	1.5	k141_98643	CL22
Virus_000704	BAC_Host_010	4							Yes	0	3	0.0044535	1	k141_3572	CL07
Virus_000411	BAC_Host_010	4							Yes	0	3	0.0029681	1	k141_93216	CL07
Virus_000395	BAC_Host_020	4							Yes	0	3	0.00244354	1	k141_42844	CL11
Virus_000685	BAC_Host_027	3.5							Yes	0	3	0.0434297	0.5	k141_3048	CL02
Virus_000008	BAC_Host_005	3							Yes	0	3			k141_77687	CL01
Virus_000826	BAC_Host_027	3				94.164	1	3						k141_60167	CL02
Virus_000008	BAC_Host_012	3							Yes	0	3			k141_77687	CL04
Virus_000430	BAC_Host_002	3							Yes	0	3			k141_44343	CL06
Virus_000378	BAC_Host_021	3				91.708	1.00088	3						k141_42210	CL08
Virus_000487	BAC_Host_021	3				91.473	1.00445	3						k141_96687	CL08
Virus_000912	BAC_Host_020	3							Yes	0	3			k141_89283	CL11
Virus_000080	BAC_Host_019	3										0	3	k141_54219	CL12
Virus_000086	BAC_Host_004	3										0	3	k141_54318	CL16

## Sheet: IC9
Viral population	Predicted host	Final_score	Number of CRISPR matches	Max number of end mismatches detected in any CRISPR spacer	CRISPR score	Prophage blast percent identity	Prophage blast viral contig coverage	Prophage blast score	tRNA match	Max number of end mismatches detected in host tRNA	Non-promiscuous tRNA match score	WIsH p-value	WIsH score	Original Viral population	Original Host
Virus_000586	BAC_Host_001	28	23	0	25							0	3	k141_76974	CL015
Virus_000312	BAC_Host_027	11.5	9	0	11							0.0188574	0.5	k141_72640	CL001
Virus_001025	BAC_Host_008	10	6	0	8							1.20259e-08	2	k141_61081	CL010
Virus_000074	BAC_Host_009	6							Yes	0	3	0	3	k141_69601	CL018
Virus_000005	BAC_Host_003	6							Yes	0	3	0	3	k141_45839	CL026
Virus_000091	BAC_Host_003	6	1	0	3							0	3	k141_58328	CL026
Virus_000140	BAC_Host_014	5.5	1	0	3							2.4869e-14	2.5	k141_47299	CL002
Virus_000466	BAC_Host_014	5.5							Yes	0	3	1.37729e-12	2.5	k141_7680	CL002
Virus_001089	BAC_Host_003	5.5	1	0	3							4.38538e-15	2.5	k141_6695	CL026
Virus_000278	BAC_Host_014	5							Yes	0	3	2.58111e-10	2	k141_39104	CL002
Virus_001314	BAC_Host_025	5	1	0	3							9.64738e-07	2	k141_54432	CL020
Virus_001255	BAC_Host_014	4.5							Yes	0	3	1.50218e-06	1.5	k141_9243	CL002
Virus_000611	BAC_Host_008	4.5							Yes	0	3	0.000303138	1.5	k141_77387	CL010
Virus_000122	BAC_Host_028	4.5							Yes	0	3	0.000757729	1.5	k141_24671	CL016
Virus_000795	BAC_Host_020	4.5							Yes	0	3	3.1722e-05	1.5	k141_69534	CL017
Virus_000048	BAC_Host_025	4.5	1	0	3							1.86092e-06	1.5	k141_57616	CL020
Virus_000780	BAC_Host_025	4.5							Yes	0	3	2.22699e-06	1.5	k141_23408	CL020
Virus_001035	BAC_Host_017	4.5							Yes	0	3	0.000263286	1.5	k141_85875	CL021
Virus_000276	BAC_Host_012	4.5							Yes	0	3	1.27807e-05	1.5	k141_72185	CL028
Virus_000529	BAC_Host_012	4.5							Yes	0	3	0.000201081	1.5	k141_8662	CL028
Virus_000027	BAC_Host_012	4.5							Yes	0	3	0.000101529	1.5	k141_46177	CL028
Virus_000360	BAC_Host_020	4				91.93	0.718427	2				4.75218e-10	2	k141_61515	CL017
Virus_000417	BAC_Host_015	4							Yes	0	3	0.00897659	1	k141_87297	CL030
Virus_001026	BAC_Host_027	3.5	1	0	3							0.0225906	0.5	k141_5900	CL001
Virus_000850	BAC_Host_002	3.5							Yes	0	3	0.0193796	0.5	k141_2154	CL012
Virus_000223	BAC_Host_016	3.5							Yes	0	3	0.0104739	0.5	k141_26719	CL014
Virus_000105	BAC_Host_025	3.5							Yes	0	3	0.0102977	0.5	k141_81689	CL020
Virus_000816	BAC_Host_027	3							Yes	0	3			k141_35770	CL001
Virus_000466	BAC_Host_005	3							Yes	0	3			k141_7680	CL009
Virus_000298	BAC_Host_008	3				93.824	0.974553	3						k141_27542	CL010
Virus_000484	BAC_Host_008	3							Yes	0	3			k141_75384	CL010
Virus_000512	BAC_Host_007	3							Yes	0	3			k141_43801	CL011
Virus_000280	BAC_Host_016	3							Yes	0	3			k141_4974	CL014
Virus_000546	BAC_Host_028	3							Yes	0	3			k141_31232	CL016
Virus_000051	BAC_Host_009	3										0	3	k141_80628	CL018
Virus_000653	BAC_Host_009	3										0	3	k141_32810	CL018
Virus_001076	BAC_Host_009	3										0	3	k141_6371	CL018
Virus_000450	BAC_Host_009	3										0	3	k141_7372	CL018
Virus_000917	BAC_Host_009	3										0	3	k141_15284	CL018
Virus_000568	BAC_Host_009	3										0	3	k141_53315	CL018
Virus_001288	BAC_Host_009	3										0	3	k141_53899	CL018
Virus_000216	BAC_Host_009	3										0	3	k141_26543	CL018
Virus_000528	BAC_Host_009	3										0	3	k141_44196	CL018
Virus_000220	BAC_Host_009	3										0	3	k141_38020	CL018
Virus_000756	BAC_Host_009	3										0	3	k141_57280	CL018
Virus_000436	BAC_Host_009	3										0	3	k141_18236	CL018
Virus_000144	BAC_Host_009	3										0	3	k141_82320	CL018
Virus_000505	BAC_Host_009	3										0	3	k141_52646	CL018
Virus_001107	BAC_Host_009	3										0	3	k141_74460	CL018
Virus_000491	BAC_Host_009	3										0	3	k141_52363	CL018
Virus_000664	BAC_Host_009	3										0	3	k141_66131	CL018
Virus_000751	BAC_Host_009	3										0	3	k141_68429	CL018
Virus_000806	BAC_Host_009	3										0	3	k141_57997	CL018
Virus_000346	BAC_Host_009	3										0	3	k141_73094	CL018
Virus_000263	BAC_Host_009	3										0	3	k141_48853	CL018
Virus_000697	BAC_Host_009	3										0	3	k141_22877	CL018
Virus_000489	BAC_Host_009	3										0	3	k141_63124	CL018
Virus_000575	BAC_Host_009	3										0	3	k141_45142	CL018
Virus_000488	BAC_Host_009	3										0	3	k141_52296	CL018
Virus_000520	BAC_Host_003	3										0	3	k141_76086	CL026
Virus_000807	BAC_Host_003	3										0	3	k141_23992	CL026
Virus_001184	BAC_Host_003	3										0	3	k141_43575	CL026
Virus_000886	BAC_Host_003	3										0	3	k141_25835	CL026
Virus_000222	BAC_Host_003	3										0	3	k141_15445	CL026
Virus_000367	BAC_Host_003	3										0	3	k141_50177	CL026
Virus_000223	BAC_Host_032	3							Yes	0	3			k141_26719	CL027
Virus_000005	BAC_Host_012	3							Yes	0	3			k141_45839	CL028
Virus_000897	BAC_Host_006	3										0	3	k141_70978	CL029
Virus_001083	BAC_Host_006	3										0	3	k141_61862	CL029
Virus_000590	BAC_Host_006	3										0	3	k141_20387	CL029
Virus_000005	BAC_Host_006	3							Yes	0	3			k141_45839	CL029
Virus_001370	BAC_Host_006	3										0	3	k141_66723	CL029
Virus_001186	BAC_Host_006	3										0	3	k141_43577	CL029
Virus_000354	BAC_Host_006	3										0	3	k141_49915	CL029
