# Supplementary material for: Hi-C Metagenomics in the ICU: Exploring Clinically Relevant Features of Gut Microbiome in Chronically Critically Ill Patients
Source: Front Microbiol. 2022 Feb 3;12:770323. doi: 10.3389/fmicb.2021.770323 (PMC8851603; doi:10.3389/fmicb.2021.770323)
Supplement: Supplementary file 1 [file Data_Sheet_1.zip › Additional file 2.xlsx]

## Sheet: sheet 1
Concentrations of selected gut taxa in patients' stool samples measured using real-time qPCR (in CFU/m)
Indicator	IC4	IC5	IC6	IC9	Reference
Total bacterial mass	2*10^13	4*10^12	3*10^12	7*10^11	not higher than 10^12
Lactobacillus spp.	2*10^8	2*10^7	8*10^8	7*10^6	10^7 - 10^8
Bifidobacterium spp.	8*10^9	9*10^8	2*10^10	3*10^8	10^9 - 10^10
Escherichia coli	10^10	6*10^8	8*10^9	10^7	10^7 - 10^8
Bacteroides fragilis group	2*10^13	4*10^12	3*10^12	7*10^11	10^9 - 10^12
Faecalibacterium prausnitzii	8*10^9	10^9	7*10^8	4*10^7	10^8 - 10^11
Klebsiella pneumoniae	6*10^8	not detected	3*10^6	2*10^7	not higher than 10^4
Klebsiella oxytoca	not detected	not detected	not detected	not detected	not higher than 10^4
Candida spp.	4*10^7	not detected	not detected	not detected	not higher than 10^4
Staphylococcus aureus	not detected	not detected	not detected	not detected	not higher than 10^4
Escherichia coli enteropathogenic	not detected	not detected	not detected	not detected	not higher than 10^4
Enterococcus spp.	2*10^9	less than 10^5	less than 10^5	9*10^6	not higher than 10^8
Bacteroides thetaiotaomicron	not detected	not detected	not detected	not detected	10^9 - 10^12
Akkermansia muciniphila	not detected	not detected	not detected	not detected	not higher than 10^11
Clostridium difficile	2*10^5	not detected	not detected	2*10^6	absent
Clostridium perfringens	not detected	not detected	not detected	not detected	absent
Proteus spp.	4*10^10	4*10^9	10^9	10^8	not higher than 10^4
Enterobacter spp. / Citrobacter spp.	2*10^7	10^7	2*10^7	10^7	not higher than 10^4
Fusobacterium nucleatum	not detected	not detected	not detected	not detected	absent
Parvimonas micra	not detected	not detected	not detected	not detected	absent
Salmonella spp.	not detected	not detected	not detected	not detected	absent
Shigella spp.	not detected	not detected	not detected	not detected	absent
