# Supplementary material for: Hi-C Metagenomics in the ICU: Exploring Clinically Relevant Features of Gut Microbiome in Chronically Critically Ill Patients
Source: Front Microbiol. 2022 Feb 3;12:770323. doi: 10.3389/fmicb.2021.770323 (PMC8851603; doi:10.3389/fmicb.2021.770323)
Supplement: Supplementary file 1 [file Data_Sheet_1.zip › Additional file 3.xlsx]

## Sheet: fungi
Additional file 3: Table S3 - Composition of fungal community on species level (according to MiCoP, in percentage from total fungal abundance).
IC4		IC5		IC6		IC9
Taxonomy	Abundance, %	Taxonomy	Abundance, %	Taxonomy	Abundance, %	Taxonomy	Abundance, %
Eukaryota|Unclassified|Unclassified|Unclassified|Enterocytozoonidae|Enterocytozoon|Enterocytozoon bieneusi	45.361065596229274	Eukaryota|Unclassified|Unclassified|Unclassified|Enterocytozoonidae|Enterocytozoon|Enterocytozoon bieneusi	51.0179236909685	Eukaryota|Unclassified|Unclassified|Unclassified|Enterocytozoonidae|Enterocytozoon|Enterocytozoon bieneusi	62.159754013761315	Eukaryota|Unclassified|Unclassified|Unclassified|Enterocytozoonidae|Enterocytozoon|Enterocytozoon bieneusi	90.85701296329846
Eukaryota|Unclassified|Unclassified|Unclassified|Unclassified|Mitosporidium|Mitosporidium daphniae	18.981679874766	Eukaryota|Ascomycota|Saccharomycetes|Saccharomycetales|Phaffomycetaceae|Wickerhamomyces|Wickerhamomyces ciferrii	16.02764121154272	Eukaryota|Ascomycota|Saccharomycetes|Saccharomycetales|Phaffomycetaceae|Wickerhamomyces|Wickerhamomyces ciferrii	19.40109578890657	Eukaryota|Ascomycota|Saccharomycetes|Saccharomycetales|Phaffomycetaceae|Wickerhamomyces|Wickerhamomyces ciferrii	6.477857272175048
Eukaryota|Ascomycota|Saccharomycetes|Saccharomycetales|Debaryomycetaceae|Debaryomyces|Debaryomyces fabryi	13.180924562313775	Eukaryota|Unclassified|Unclassified|Unclassified|Unclassified|Mitosporidium|Mitosporidium daphniae	13.004515084297104	Eukaryota|Ascomycota|Sordariomycetes|Sordariales|Sordariaceae|Sordaria|Sordaria macrospora	7.501434041502542	Eukaryota|Ascomycota|Sordariomycetes|Sordariales|Sordariaceae|Sordaria|Sordaria macrospora	2.665129764526497
Eukaryota|Ascomycota|Saccharomycetes|Saccharomycetales|Phaffomycetaceae|Wickerhamomyces|Wickerhamomyces ciferrii	10.22493527975192	Eukaryota|Ascomycota|Saccharomycetes|Saccharomycetales|Debaryomycetaceae|Debaryomyces|Debaryomyces fabryi	11.271090781405581	Eukaryota|Ascomycota|Eurotiomycetes|Eurotiales|Aspergillaceae|Aspergillus|Aspergillus niger	6.870839555187965
Eukaryota|Ascomycota|Eurotiomycetes|Eurotiales|Aspergillaceae|Aspergillus|Aspergillus nomius	6.16442766070196	Eukaryota|Ascomycota|Eurotiomycetes|Eurotiales|Aspergillaceae|Aspergillus|Aspergillus nomius	3.9905555183133767	Eukaryota|Ascomycota|Saccharomycetes|Saccharomycetales|Saccharomycetaceae|Nakaseomyces/Candida clade|[Candida] glabrata	4.066876600641616
Eukaryota|Ascomycota|Sordariomycetes|Sordariales|Sordariaceae|Sordaria|Sordaria macrospora	4.487717680092775	Eukaryota|Ascomycota|Sordariomycetes|Sordariales|Sordariaceae|Sordaria|Sordaria macrospora	2.5205845856450875
Eukaryota|Ascomycota|Eurotiomycetes|Eurotiales|Aspergillaceae|Aspergillus|Aspergillus niger	1.5992493461442947	Eukaryota|Ascomycota|Eurotiomycetes|Eurotiales|Aspergillaceae|Aspergillus|Aspergillus niger	2.167689127827631
