# Supplementary material for: Hi-C Metagenomics in the ICU: Exploring Clinically Relevant Features of Gut Microbiome in Chronically Critically Ill Patients
Source: Front Microbiol. 2022 Feb 3;12:770323. doi: 10.3389/fmicb.2021.770323 (PMC8851603; doi:10.3389/fmicb.2021.770323)
Supplement: Supplementary file 1 [file Data_Sheet_1.zip › Additional file 4.xlsx]

## Sheet: Лист1
Additional file 4: Table S4 - Summary statistics of libraries, assemblies and binnings.
Subject	Sample ID	Library type	Raw coverage (read pairs)	Assembly metrics (MetaSPADES)	Number of high-quality MAGs (completeness > 80%, contamination < 5%)
					WGS binning (MetaBAT2)	Hi-C binning
						bin3C	hicSPADES
A	IC4	WGS	131587995	Total length: 206,908,603 Num contigs: 303,291 N50: 17,919	23	28	29
		Hi-C	58169453	NA	NA
	IC5	WGS	129607057	Total length: 211,542,659 Num contigs: 304,154 N50: 11,900	18	25	25
		Hi-C	91639408	NA	NA
B	IC6	WGS	110046810	Total length: 153,877,466 Num contigs: 130,248 N50: 13,925	16	19	22
		Hi-C	68881172	NA	NA
	IC9	WGS	109343569	Total length: 16,8973,360 Num contigs: 113,634 N50: 12,136	22	24	26
		Hi-C	99505626	NA	NA
