# Supplementary material for: Hi-C Metagenomics in the ICU: Exploring Clinically Relevant Features of Gut Microbiome in Chronically Critically Ill Patients
Source: Front Microbiol. 2022 Feb 3;12:770323. doi: 10.3389/fmicb.2021.770323 (PMC8851603; doi:10.3389/fmicb.2021.770323)
Supplement: Supplementary file 1 [file Data_Sheet_1.zip › Additional file 5.xlsx]

## Sheet: A) IC4
Additional file 5: Table S5 - Coverage, quality and taxonomic assignment of Hi-C MAGs produced using bin3c.
A-D) For each sample.
E-F) For each patient-wise cross-assembly of 2 samples. For the E and F, a color fill shows how MAG quality changed between the timepoints:
dark green - improved MAG completeness, green - taxonomically new MAG, red - decreased MAG completeness, white - MAGs whose completeness is approximately the same as the highest across the two samples.
MAG ID	Coverage	Coverage, %	Size, # contigs	Extent	Marker lineage	Completeness, %	Contamination, %	Strain heterogeneity, %	Taxonomy according to GTDBtk
CL027	789.285	0.131421	75	2278469	k__Bacteria (UID2372)	100	0	0	d__Bacteria;p__Firmicutes;c__Bacilli;o__Erysipelotrichales;f__Erysipelotrichaceae;g__OEMR01;s__OEMR01 sp900199515
CL015	447.179	0.0744581	99	3353024	k__Bacteria (UID209)	100	0	0	d__Bacteria;p__Synergistota;c__Synergistia;o__Synergistales;f__Synergistaceae;g__Cloacibacillus;s__Cloacibacillus evryensis
CL007	40.2839	0.00670751	228	4228668	c__Deltaproteobacteria (UID3218)	100	0.03	100	d__Bacteria;p__Desulfobacterota_A;c__Desulfovibrionia;o__Desulfovibrionales;f__Desulfovibrionaceae;g__Bilophila;s__Bilophila wadsworthia
CL001	504.344	0.0839764	92	6696764	g__Bacteroides (UID2691)	99.46	1.47	8.33	d__Bacteria;p__Bacteroidota;c__Bacteroidia;o__Bacteroidales;f__Bacteroidaceae;g__Bacteroides;s__Bacteroides ovatus
CL006	148.256	0.0246855	85	4704347	k__Bacteria (UID2569)	99.46	0.54	100	d__Bacteria;p__Bacteroidota;c__Bacteroidia;o__Bacteroidales;f__Marinifilaceae;g__Butyricimonas;s__Butyricimonas virosa
CL010	71.9172	0.0119747	86	3737726	o__Clostridiales (UID1226)	99.36	0.96	0	d__Bacteria;p__Firmicutes_A;c__Clostridia;o__Lachnospirales;f__Lachnospiraceae;g__Blautia;s__
CL005	395.808	0.0659044	120	4934051	o__Bacteroidales (UID2657)	99.26	0.99	0	d__Bacteria;p__Bacteroidota;c__Bacteroidia;o__Bacteroidales;f__Bacteroidaceae;g__Bacteroides;s__Bacteroides uniformis
CL012	96.4643	0.0160619	159	3652453	o__Bacteroidales (UID2716)	98.89	0.25	0	d__Bacteria;p__Bacteroidota;c__Bacteroidia;o__Bacteroidales;f__Bacteroidaceae;g__Prevotella;s__Prevotella sp000834015
CL002	85.6429	0.0142601	180	5741286	f__Enterobacteriaceae (UID5121)	98.64	2.46	42.42	d__Bacteria;p__Proteobacteria;c__Gammaproteobacteria;o__Enterobacterales;f__Enterobacteriaceae;g__Klebsiella;s__Klebsiella pneumoniae
CL013	232.057	0.0386389	113	3416601	o__Clostridiales (UID1212)	98.27	5.1	0	d__Bacteria;p__Firmicutes_A;c__Clostridia;o__Oscillospirales;f__Ruminococcaceae;g__Fournierella;s__
CL011	37.9498	0.00631887	244	3691920	f__Lachnospiraceae (UID1256)	98.05	0.7	0	d__Bacteria;p__Firmicutes_A;c__Clostridia;o__Lachnospirales;f__Lachnospiraceae;g__Faecalicatena;s__Faecalicatena sp002161355
CL009	162.923	0.0271277	143	3741203	o__Clostridiales (UID1212)	97.96	3.28	0	d__Bacteria;p__Firmicutes_A;c__Clostridia;o__Oscillospirales;f__Ruminococcaceae;g__Ruthenibacterium;s__Ruthenibacterium lactatiformans
CL003	59.6255	0.009928	294	5550224	f__Enterobacteriaceae (UID5124)	97.9	2.93	45.45	d__Bacteria;p__Proteobacteria;c__Gammaproteobacteria;o__Enterobacterales;f__Enterobacteriaceae;g__Escherichia;s__Escherichia coli
CL004	621.553	0.103492	104	5051128	o__Bacteroidales (UID2621)	97.88	0	0	d__Bacteria;p__Bacteroidota;c__Bacteroidia;o__Bacteroidales;f__Tannerellaceae;g__Parabacteroides;s__Parabacteroides distasonis
CL014	79.6943	0.0132696	95	3398203	o__Clostridiales (UID1212)	97.72	3.85	20	d__Bacteria;p__Firmicutes_A;c__Clostridia;o__Oscillospirales;f__Oscillospiraceae;g__Intestinimonas;s__Intestinimonas butyriciproducens
CL016	66.7164	0.0111087	141	3277081	o__Clostridiales (UID1212)	95.97	5.92	16.67	d__Bacteria;p__Firmicutes_A;c__Clostridia;o__Oscillospirales;f__Oscillospiraceae;g__Oscillibacter;s__Oscillibacter sp900066435
CL022	30.2871	0.00504299	278	2839413	o__Clostridiales (UID1212)	95.08	1.49	40	d__Bacteria;p__Firmicutes_A;c__Clostridia;o__Oscillospirales;f__Acutalibacteraceae;g__;s__
CL021	98.7535	0.0164431	96	2860567	o__Clostridiales (UID1212)	94.97	1.78	0	d__Bacteria;p__Firmicutes_A;c__Clostridia;o__Oscillospirales;f__Oscillospiraceae;g__UBA5446;s__
CL008	40.3227	0.00671398	273	3915434	o__Clostridiales (UID1212)	94.16	7.87	18.75	d__Bacteria;p__Firmicutes_A;c__Clostridia;o__Oscillospirales;f__Oscillospiraceae;g__Lawsonibacter;s__Lawsonibacter asaccharolyticus
CL023	47.1484	0.00785051	82	2435308	o__Clostridiales (UID1212)	93.71	1.36	50	d__Bacteria;p__Firmicutes_A;c__Clostridia;o__Oscillospirales;f__Ruminococcaceae;g__Ruthenibacterium;s__
CL026	225.014	0.0374662	129	2327029	k__Bacteria (UID2495)	93.18	1.14	0	d__Bacteria;p__Spirochaetota;c__Spirochaetia;o__Sphaerochaetales;f__Sphaerochaetaceae;g__UBA5920;s__
CL029	77.1554	0.0128468	41	2195744	o__Clostridiales (UID1212)	92.51	0.8	0	d__Bacteria;p__Firmicutes_A;c__Clostridia;o__4C28d-15;f__CAG-552;g__UBA10677;s__
CL024	31.6925	0.005277	229	2334797	o__Lactobacillales (UID544)	91.14	1.69	20	d__Bacteria;p__Firmicutes;c__Bacilli;o__Lactobacillales;f__Enterococcaceae;g__Enterococcus_B;s__Enterococcus_B faecium
CL033	142.014	0.0236462	64	1327548	k__Bacteria (UID2329)	87.64	0	0	d__Bacteria;p__Firmicutes;c__Bacilli;o__RFN20;f__CAG-826;g__UBA4855;s__
CL017	20.9694	0.00349153	427	3219246	k__Bacteria (UID2569)	82.31	0.56	50	d__Bacteria;p__Bacteroidota;c__Bacteroidia;o__Bacteroidales;f__Marinifilaceae;g__Odoribacter;s__Odoribacter splanchnicus
CL028	37.7805	0.00629069	111	2224608	o__Clostridiales (UID1212)	81.88	0.02	100	d__Bacteria;p__Firmicutes_A;c__Clostridia;o__Oscillospirales;f__Acutalibacteraceae;g__UBA1691;s__UBA1691 sp002320555
CL020	32.2285	0.00536625	366	2922796	o__Clostridiales (UID1212)	81.84	3.24	28.57	d__Bacteria;p__Firmicutes_A;c__Clostridia;o__Oscillospirales;f__Acutalibacteraceae;g__Acutalibacter;s__Acutalibacter sp000435395
CL018	24.5775	0.00409231	281	3008088	p__Actinobacteria (UID2112)	81.31	1.21	100	d__Bacteria;p__Actinobacteriota;c__Coriobacteriia;o__Coriobacteriales;f__Eggerthellaceae;g__Rubneribacter;s__Rubneribacter badeniensis
CL019	21.5654	0.00359077	757	2960392	o__Clostridiales (UID1212)	75.74	1.09	80	d__Bacteria;p__Firmicutes_A;c__Clostridia;o__Oscillospirales;f__Oscillospiraceae;g__Intestinimonas;s__Intestinimonas massiliensis
CL025	19.8073	0.00329804	401	2330951	o__Clostridiales (UID1212)	71.02	0.34	100	d__Bacteria;p__Firmicutes_A;c__Clostridia;o__Oscillospirales;f__Acutalibacteraceae;g__An200;s__
CL031	23.6772	0.0039424	170	1599561	o__Clostridiales (UID1212)	57.75	0.9	16.67	d__Bacteria;p__Firmicutes_A;c__Clostridia;o__Oscillospirales;f__Acutalibacteraceae;g__Clostridium_A;s__Clostridium_A leptum
CL032	17.522	0.00291752	336	1390791	o__Clostridiales (UID1212)	48.34	0.34	0	d__Bacteria;p__Firmicutes_A;c__Clostridia;o__Lachnospirales;f__Anaerotignaceae;g__Anaerotignum;s__
CL034	19.4976	0.00324646	138	1123300	k__Bacteria (UID203)	35.09	0.88	100	d__Bacteria;p__Proteobacteria;c__Gammaproteobacteria;o__Enterobacterales;f__Enterobacteriaceae;g__Proteus;s__Proteus mirabilis
CL030	16.8926	0.00281273	346	1691242	k__Bacteria (UID203)	26.32	0	0	d__Bacteria;p__Firmicutes_A;c__Clostridia;o__Lachnospirales;f__Lachnospiraceae;g__Clostridium_M;s__
CL035	22.1131	0.00368196	56	698432	k__Bacteria (UID203)	20.69	0	0	d__Bacteria;p__Firmicutes;c__Bacilli;o__Lactobacillales;f__Enterococcaceae;g__Enterococcus;s__Enterococcus faecalis
CL036	15.4123	0.00256624	247	672292	k__Bacteria (UID203)	10.99	0	0	d__Bacteria;p__Firmicutes_A;c__Clostridia;o__Lachnospirales;f__Lachnospiraceae;g__Fusicatenibacter;s__
CL040	22.782	0.00379334	28	71349	k__Bacteria (UID203)	3.51	0	0
CL042	50.2467	0.00836638	2	67247	k__Bacteria (UID203)	3.45	0	0
CL039	19.121	0.00318376	17	156689	k__Bacteria (UID203)	1.75	0	0
CL038	693.937	0.115545	6	184396	root (UID1)	0	0	0
CL044	334.821	0.0557498	13	61041	root (UID1)	0	0	0
CL041	23.3705	0.00389133	13	69356	root (UID1)	0	0	0
CL046	19.0864	0.00317801	10	55024	root (UID1)	0	0	0
CL045	13.9195	0.00231768	13	56257	root (UID1)	0	0	0
CL043	13.1761	0.00219389	6	64809	root (UID1)	0	0	0
CL037	11.1941	0.00186389	64	198959	root (UID1)	0	0	0

## Sheet: B) IC5
MAG ID	Coverage	Coverage, %	Size, # contigs	Extent	Marker lineage	Completeness, %	Contamination, %	Strain heterogeneity, %	Taxonomy according to GTDBtk
CL011	1484.67	0.240447	105	3428389	k__Bacteria (UID209)	100	10.34	0	d__Bacteria;p__Synergistota;c__Synergistia;o__Synergistales;f__Synergistaceae;g__Cloacibacillus;s__Cloacibacillus evryensis
CL021	1097.95	0.177817	90	2320151	k__Bacteria (UID2372)	100	0.94	0	d__Bacteria;p__Firmicutes;c__Bacilli;o__Erysipelotrichales;f__Erysipelotrichaceae;g__OEMR01;s__OEMR01 sp900199515
CL008	34.5434	0.0055944	151	4067345	c__Gammaproteobacteria (UID4442)	99.97	4.05	41.18	d__Bacteria;p__Proteobacteria;c__Gammaproteobacteria;o__Enterobacterales;f__Enterobacteriaceae;g__Proteus;s__Proteus mirabilis
CL002	73.7552	0.0119449	249	5590580	f__Enterobacteriaceae (UID5124)	99.81	8.2	57.14	d__Bacteria;p__Proteobacteria;c__Gammaproteobacteria;o__Enterobacterales;f__Enterobacteriaceae;g__Escherichia;s__Escherichia flexneri
CL001	206.547	0.0334509	93	6636415	g__Bacteroides (UID2691)	99.46	1.28	10	d__Bacteria;p__Bacteroidota;c__Bacteroidia;o__Bacteroidales;f__Bacteroidaceae;g__Bacteroides;s__Bacteroides ovatus
CL006	156.854	0.025403	83	4705000	k__Bacteria (UID2569)	99.46	0	0	d__Bacteria;p__Bacteroidota;c__Bacteroidia;o__Bacteroidales;f__Marinifilaceae;g__Butyricimonas;s__Butyricimonas virosa
CL010	50.6335	0.00820023	94	3721994	o__Clostridiales (UID1226)	99.36	0.96	0	d__Bacteria;p__Firmicutes_A;c__Clostridia;o__Lachnospirales;f__Lachnospiraceae;g__Blautia;s__
CL005	419.644	0.0679625	120	4993393	o__Bacteroidales (UID2657)	99.26	0.99	0	d__Bacteria;p__Bacteroidota;c__Bacteroidia;o__Bacteroidales;f__Bacteroidaceae;g__Bacteroides;s__Bacteroides uniformis
CL007	37.2912	0.00603942	256	4204898	c__Deltaproteobacteria (UID3218)	98.75	0.21	40	d__Bacteria;p__Desulfobacterota_A;c__Desulfovibrionia;o__Desulfovibrionales;f__Desulfovibrionaceae;g__Bilophila;s__Bilophila wadsworthia
CL019	133.796	0.0216686	89	2680201	o__Clostridiales (UID1212)	98.64	1.36	0	d__Bacteria;p__Firmicutes_A;c__Clostridia;o__Oscillospirales;f__Ruminococcaceae;g__Ruthenibacterium;s__
CL009	226.083	0.0366147	122	3744975	o__Clostridiales (UID1212)	97.96	2.6	42.86	d__Bacteria;p__Firmicutes_A;c__Clostridia;o__Oscillospirales;f__Ruminococcaceae;g__Ruthenibacterium;s__Ruthenibacterium lactatiformans
CL004	388.199	0.0628699	122	5093610	o__Bacteroidales (UID2621)	97.88	0	0	d__Bacteria;p__Bacteroidota;c__Bacteroidia;o__Bacteroidales;f__Tannerellaceae;g__Parabacteroides;s__Parabacteroides distasonis
CL014	465.034	0.0753136	87	3306867	o__Clostridiales (UID1212)	97.59	0	0	d__Bacteria;p__Firmicutes_A;c__Clostridia;o__Oscillospirales;f__Ruminococcaceae;g__Fournierella;s__
CL020	65.8425	0.0106634	145	2647404	o__Clostridiales (UID1212)	97.32	0	0	d__Bacteria;p__Firmicutes_A;c__Clostridia;o__Oscillospirales;f__Acutalibacteraceae;g__UBA1691;s__UBA1691 sp002320555
CL012	49.1795	0.00796475	132	3335507	o__Clostridiales (UID1212)	97.32	1.07	60	d__Bacteria;p__Firmicutes_A;c__Clostridia;o__Oscillospirales;f__Oscillospiraceae;g__Intestinimonas;s__Intestinimonas butyriciproducens
CL015	154.214	0.0249754	73	3024721	o__Clostridiales (UID1212)	96.64	2.71	14.29	d__Bacteria;p__Firmicutes_A;c__Clostridia;o__Oscillospirales;f__Oscillospiraceae;g__Oscillibacter;s__Oscillibacter sp900066435
CL018	69.8847	0.011318	88	2830422	o__Clostridiales (UID1212)	95.64	1.14	0	d__Bacteria;p__Firmicutes_A;c__Clostridia;o__Oscillospirales;f__Oscillospiraceae;g__UBA5446;s__
CL022	91.2983	0.014786	38	2202537	o__Clostridiales (UID1212)	92.51	0.67	0	d__Bacteria;p__Firmicutes_A;c__Clostridia;o__4C28d-15;f__CAG-552;g__UBA10677;s__
CL003	50.7998	0.00822718	212	5385802	f__Enterobacteriaceae (UID5121)	91.93	1.78	16	d__Bacteria;p__Proteobacteria;c__Gammaproteobacteria;o__Enterobacterales;f__Enterobacteriaceae;g__Klebsiella;s__Klebsiella pneumoniae
CL013	35.3867	0.00573098	473	3329578	o__Clostridiales (UID1212)	91.39	5.41	66.67	d__Bacteria;p__Firmicutes_A;c__Clostridia;o__Oscillospirales;f__Acutalibacteraceae;g__Acutalibacter;s__Acutalibacter sp000435395
CL017	18.7966	0.00304416	718	2867652	o__Bacteroidales (UID2716)	79.55	2.15	25	d__Bacteria;p__Bacteroidota;c__Bacteroidia;o__Bacteroidales;f__Bacteroidaceae;g__Prevotella;s__Prevotella sp000834015
CL023	20.4481	0.00331163	501	1969793	k__Bacteria (UID2372)	79.22	1.04	66.67	d__Bacteria;p__Firmicutes;c__Bacilli;o__Erysipelotrichales;f__Erysipelotrichaceae;g__Merdibacter;s__
CL016	20.5724	0.00333176	438	3010252	c__Gammaproteobacteria (UID4442)	71.31	0.45	100	d__Bacteria;p__Proteobacteria;c__Gammaproteobacteria;o__Enterobacterales;f__Enterobacteriaceae;g__Morganella;s__Morganella morganii
CL028	17.1217	0.00277291	369	1252991	p__Euryarchaeota (UID3)	69.09	1.66	33.33
CL025	18.2596	0.00295719	383	1685147	o__Clostridiales (UID1212)	61.61	0.22	0	d__Bacteria;p__Firmicutes_A;c__Clostridia;o__Oscillospirales;f__CAG-382;g__UCG-010;s__
CL026	19.5847	0.00317181	272	1524954	o__Clostridiales (UID1212)	51.4	0.69	100	d__Bacteria;p__Firmicutes_A;c__Clostridia;o__Oscillospirales;f__Ruminococcaceae;g__Angelakisella;s__
CL027	14.796	0.00239625	449	1383177	c__Clostridia (UID1118)	44.2	0.4	0	d__Bacteria;p__Firmicutes_A;c__Clostridia;o__Christensenellales;f__;g__;s__
CL024	14.5903	0.00236294	925	1935439	k__Bacteria (UID203)	38.93	0	0	d__Bacteria;p__Firmicutes_A;c__Clostridia;o__Oscillospirales;f__Oscillospiraceae;g__Intestinimonas;s__
CL030	27.0852	0.00438653	55	754060	k__Bacteria (UID2495)	32.33	0	0	d__Bacteria;p__Spirochaetota;c__Spirochaetia;o__Sphaerochaetales;f__Sphaerochaetaceae;g__UBA5920;s__
CL029	20.4387	0.00331011	140	1122279	k__Bacteria (UID203)	30.78	0	0	d__Bacteria;p__Desulfobacterota_A;c__Desulfovibrionia;o__Desulfovibrionales;f__Desulfovibrionaceae;g__Mailhella;s__Mailhella sp003150275
CL033	33.9394	0.00549658	13	412495	o__Lactobacillales (UID544)	25.11	0	0	d__Bacteria;p__Firmicutes;c__Bacilli;o__Lactobacillales;f__Streptococcaceae;g__Streptococcus;s__Streptococcus macedonicus
CL035	14.4432	0.00233912	70	205256	k__Bacteria (UID203)	12.71	1.72	100	d__Bacteria;p__Firmicutes_A;c__Clostridia;o__Oscillospirales;f__Oscillospiraceae;g__;s__
CL031	15.4299	0.00249891	194	691462	root (UID1)	4.17	0	0	d__Bacteria;p__Firmicutes_A;c__Clostridia;o__Oscillospirales;f__Acutalibacteraceae;g__An200;s__
CL037	11.3902	0.00184468	67	130879	root (UID1)	4.17	0	0
CL042	428.156	0.0693411	3	87862	root (UID1)	0	0	0
CL044	32.5124	0.00526548	2	65949	root (UID1)	0	0	0
CL043	20.5264	0.0033243	10	68950	root (UID1)	0	0	0
CL034	17.9796	0.00291185	23	221094	root (UID1)	0	0	0
CL040	16.9611	0.00274689	20	89470	root (UID1)	0	0	0
CL046	15.7609	0.00255252	15	55523	root (UID1)	0	0	0
CL038	15.5889	0.00252467	25	126698	root (UID1)	0	0	0
CL032	15.2423	0.00246853	95	420664	root (UID1)	0	0	0
CL045	14.7214	0.00238417	17	62103	root (UID1)	0	0	0
CL039	13.7365	0.00222467	31	92306	root (UID1)	0	0	0
CL041	13.167	0.00213243	37	89359	root (UID1)	0	0	0
CL036	11.7782	0.00190751	69	139947	root (UID1)	0	0	0

## Sheet: C) IC6
MAG ID	Coverage	Coverage, %	Size, # contigs	Extent	Marker lineage	Completeness, %	Contamination, %	Strain heterogeneity, %	Taxonomy according to GTDBtk
CL08	846.282	0.128642	31	3558522	p__Bacteroidetes (UID2605)	100	0	0	d__Bacteria;p__Bacteroidota;c__Bacteroidia;o__Bacteroidales;f__Rikenellaceae;g__Alistipes;s__Alistipes finegoldii
CL05	244.654	0.0371895	145	4384769	c__Deltaproteobacteria (UID3218)	100	0	0	d__Bacteria;p__Desulfobacterota_A;c__Desulfovibrionia;o__Desulfovibrionales;f__Desulfovibrionaceae;g__Bilophila;s__Bilophila wadsworthia
CL06	44.7411	0.00680103	69	4085027	k__Bacteria (UID2570)	100	0	0	d__Bacteria;p__Bacteroidota;c__Bacteroidia;o__Bacteroidales;f__Dysgonomonadaceae;g__Dysgonomonas;s__Dysgonomonas sp900079735
CL03	292.429	0.0444517	142	5264167	f__Enterobacteriaceae (UID5124)	99.76	0.47	77.78	d__Bacteria;p__Proteobacteria;c__Gammaproteobacteria;o__Enterobacterales;f__Enterobacteriaceae;g__Escherichia;s__Escherichia coli
CL15	283.38	0.0430762	27	2302587	p__Bacteroidetes (UID2605)	99.52	0	0	d__Bacteria;p__Bacteroidota;c__Bacteroidia;o__Bacteroidales;f__Rikenellaceae;g__Tidjanibacter;s__Tidjanibacter inops
CL01	42.8069	0.00650701	140	6177931	g__Bacteroides (UID2691)	99.43	0.84	0	d__Bacteria;p__Bacteroidota;c__Bacteroidia;o__Bacteroidales;f__Bacteroidaceae;g__Bacteroides;s__Bacteroides xylanisolvens
CL14	49.8396	0.00757605	64	2340041	o__Clostridiales (UID1212)	99.33	1.1	0	d__Bacteria;p__Firmicutes_A;c__Clostridia;o__Oscillospirales;f__Acutalibacteraceae;g__Ruminococcus_E;s__Ruminococcus_E bromii_B
CL04	346.188	0.0526235	66	5186068	o__Bacteroidales (UID2654)	99.25	0.38	100	d__Bacteria;p__Bacteroidota;c__Bacteroidia;o__Bacteroidales;f__Bacteroidaceae;g__Bacteroides_B;s__Bacteroides_B dorei
CL02	365.004	0.0554837	121	5915058	f__Enterobacteriaceae (UID5121)	99.15	1.45	0	d__Bacteria;p__Proteobacteria;c__Gammaproteobacteria;o__Enterobacterales;f__Enterobacteriaceae;g__Klebsiella;s__Klebsiella pneumoniae
CL12	2528.52	0.384357	33	2803462	k__Bacteria (UID2982)	97.96	0	0	d__Bacteria;p__Verrucomicrobiota;c__Verrucomicrobiae;o__Verrucomicrobiales;f__Akkermansiaceae;g__Akkermansia;s__Akkermansia muciniphila
CL07	18.9345	0.00287821	399	3964708	k__Bacteria (UID2570)	97.81	0.91	25	d__Bacteria;p__Bacteroidota;c__Bacteroidia;o__Bacteroidales;f__Dysgonomonadaceae;g__Dysgonomonas;s__
CL10	32.297	0.00490943	160	3289250	o__Clostridiales (UID1212)	97.29	1.57	0	d__Bacteria;p__Firmicutes_A;c__Clostridia;o__Oscillospirales;f__Oscillospiraceae;g__Oscillibacter;s__Oscillibacter sp900066435
CL09	44.754	0.00680299	167	3365539	o__Clostridiales (UID1212)	96.64	5.59	17.65	d__Bacteria;p__Firmicutes_A;c__Clostridia;o__Oscillospirales;f__Oscillospiraceae;g__Lawsonibacter;s__Lawsonibacter asaccharolyticus
CL22	125.188	0.0190296	61	1425136	k__Bacteria (UID2329)	96.63	1.12	0	d__Bacteria;p__Firmicutes;c__Bacilli;o__RFN20;f__CAG-826;g__UBA4855;s__
CL11	93.848	0.0142657	125	3211886	c__Clostridia (UID1118)	95.97	0.81	0	d__Bacteria;p__Firmicutes_A;c__Clostridia;o__4C28d-15;f__CAG-727;g__QALS01;s__
CL16	56.7078	0.00862007	61	2236050	c__Clostridia (UID1118)	95.56	0.03	0	d__Bacteria;p__Firmicutes_A;c__Clostridia;o__4C28d-15;f__CAG-727;g__UBA11940;s__
CL13	51.5782	0.00784033	79	2558106	c__Clostridia (UID1118)	94.76	0.81	0	d__Bacteria;p__Firmicutes_A;c__Clostridia;o__4C28d-15;f__CAG-727;g__;s__
CL17	16.2873	0.00247581	254	2046059	p__Proteobacteria (UID3887)	79.29	1.05	0	d__Bacteria;p__Proteobacteria;c__Gammaproteobacteria;o__Burkholderiales;f__Burkholderiaceae;g__Parasutterella;s__Parasutterella excrementihominis
CL18	17.2641	0.00262429	155	1811332	k__Bacteria (UID209)	66.1	0	0	d__Bacteria;p__Synergistota;c__Synergistia;o__Synergistales;f__Dethiosulfovibrionaceae;g__Pyramidobacter;s__Pyramidobacter piscolens
CL19	13.8933	0.0021119	337	1803079	o__Clostridiales (UID1212)	54.24	0	0	d__Bacteria;p__Firmicutes_A;c__Clostridia;o__Oscillospirales;f__Oscillospiraceae;g__;s__
CL21	20.9807	0.00318925	77	1490391	k__Bacteria (UID2372)	45.28	0	0	d__Bacteria;p__Firmicutes;c__Bacilli;o__Erysipelotrichales;f__Erysipelatoclostridiaceae;g__Erysipelatoclostridium;s__Erysipelatoclostridium ramosum
CL23	14.5592	0.00221312	245	1410771	o__Clostridiales (UID1212)	42.17	0.02	100	d__Bacteria;p__Firmicutes_A;c__Clostridia;o__Oscillospirales;f__Oscillospiraceae;g__UBA9475;s__
CL24	12.7744	0.00194182	298	1220471	o__Clostridiales (UID1212)	36.12	1.7	25	d__Bacteria;p__Firmicutes_A;c__Clostridia;o__Oscillospirales;f__Acutalibacteraceae;g__;s__
CL20	14.9096	0.00226639	243	1792322	k__Bacteria (UID203)	34.74	0	0	d__Bacteria;p__Firmicutes_A;c__Clostridia;o__Oscillospirales;f__Ruminococcaceae;g__Ruthenibacterium;s__Ruthenibacterium lactatiformans
CL25	11.0961	0.0016867	389	1041873	k__Bacteria (UID203)	29.05	0	0	d__Bacteria;p__Firmicutes_A;c__Clostridia;o__Peptostreptococcales;f__Anaerovoracaceae;g__Emergencia;s__
CL26	18.8488	0.00286518	84	941633	k__Bacteria (UID203)	15.99	0	0	d__Bacteria;p__Actinobacteriota;c__Coriobacteriia;o__Coriobacteriales;f__Coriobacteriaceae;g__Collinsella;s__
CL29	13.3715	0.00203258	62	348673	k__Bacteria (UID203)	10.06	0	0	d__Bacteria;p__Firmicutes_A;c__Clostridia;o__Peptostreptococcales;f__Anaerovoracaceae;g__CAG-145;s__CAG-145 sp000435715
CL32	542.657	0.0824884	6	107677	root (UID1)	0	0	0
CL36	144.58	0.0219774	4	53349	root (UID1)	0	0	0
CL30	139.317	0.0211774	3	163245	root (UID1)	0	0	0
CL35	41.2055	0.00626358	4	56467	root (UID1)	0	0	0
CL34	29.0192	0.00441117	1	85639	root (UID1)	0	0	0
CL27	24.1626	0.00367292	138	652598	root (UID1)	0	0	0
CL33	14.0931	0.00214227	17	104795	root (UID1)	0	0	0
CL28	12.429	0.00188931	127	595514	root (UID1)	0	0	0
CL31	9.97791	0.00151673	30	127201	root (UID1)	0	0	0

## Sheet: D) IC9
MAG ID	Coverage	Coverage, %	Size, # contigs	Extent	Marker lineage	Completeness, %	Contamination, %	Strain heterogeneity, %	Taxonomy according to GTDBtk
CL013	1060.58	0.119391	3618709	40	p__Bacteroidetes (UID2605)	100	0.96	0	d__Bacteria;p__Bacteroidota;c__Bacteroidia;o__Bacteroidales;f__Rikenellaceae;g__Alistipes;s__Alistipes finegoldii
CL015	373.775	0.0420765	3349196	99	k__Bacteria (UID209)	100	0	0	d__Bacteria;p__Synergistota;c__Synergistia;o__Synergistales;f__Synergistaceae;g__Cloacibacillus;s__Cloacibacillus evryensis
CL006	156.836	0.0176553	4372825	171	c__Deltaproteobacteria (UID3218)	100	0	0	d__Bacteria;p__Desulfobacterota_A;c__Desulfovibrionia;o__Desulfovibrionales;f__Desulfovibrionaceae;g__Bilophila;s__Bilophila wadsworthia
CL027	69.1853	0.0077883	2211206	75	k__Bacteria (UID2372)	100	0	0	d__Bacteria;p__Firmicutes;c__Bacilli;o__Erysipelotrichales;f__Erysipelotrichaceae;g__OEMR01;s__OEMR01 sp900199515
CL014	45.0513	0.00507151	3478169	94	k__Bacteria (UID2372)	100	1.89	0	d__Bacteria;p__Firmicutes;c__Bacilli;o__Erysipelotrichales;f__Erysipelatoclostridiaceae;g__Erysipelatoclostridium;s__Erysipelatoclostridium ramosum
CL029	68.5387	0.00771551	2024111	36	c__Clostridia (UID1118)	99.6	0	0	d__Bacteria;p__Firmicutes_A;c__Clostridia;o__Christensenellales;f__QAND01;g__;s__
CL023	320.025	0.0360257	2302389	27	p__Bacteroidetes (UID2605)	99.52	0	0	d__Bacteria;p__Bacteroidota;c__Bacteroidia;o__Bacteroidales;f__Rikenellaceae;g__Tidjanibacter;s__Tidjanibacter inops
CL005	51.0202	0.00574343	4389383	85	k__Bacteria (UID2569)	99.46	0.02	0	d__Bacteria;p__Bacteroidota;c__Bacteroidia;o__Bacteroidales;f__Marinifilaceae;g__Odoribacter;s__Odoribacter splanchnicus
CL009	77.3777	0.00871054	3840885	137	f__Lachnospiraceae (UID1256)	99.42	0.27	66.67	d__Bacteria;p__Firmicutes_A;c__Clostridia;o__Lachnospirales;f__Lachnospiraceae;g__Faecalicatena;s__Faecalicatena gnavus
CL020	52.5656	0.0059174	2830305	92	o__Clostridiales (UID1212)	99.33	0	0	d__Bacteria;p__Firmicutes_A;c__Clostridia;o__Oscillospirales;f__Acutalibacteraceae;g__Anaeromassilibacillus;s__Anaeromassilibacillus sp002159845
CL003	615.083	0.069241	5456059	70	o__Bacteroidales (UID2654)	99.25	6.28	31.03	d__Bacteria;p__Bacteroidota;c__Bacteroidia;o__Bacteroidales;f__Bacteroidaceae;g__Bacteroides_B;s__Bacteroides_B dorei
CL001	54.6549	0.00615259	6374117	276	f__Enterobacteriaceae (UID5121)	98.89	2.42	23.33	d__Bacteria;p__Proteobacteria;c__Gammaproteobacteria;o__Enterobacterales;f__Enterobacteriaceae;g__Klebsiella;s__Klebsiella pneumoniae
CL011	316.811	0.0356639	3720128	98	o__Clostridiales (UID1212)	98.66	2.81	0	d__Bacteria;p__Firmicutes_A;c__Clostridia;o__Oscillospirales;f__Oscillospiraceae;g__Oscillibacter;s__Oscillibacter sp900066435
CL025	162.136	0.0182519	2241157	38	o__Clostridiales (UID1120)	98.58	0.71	0	d__Bacteria;p__Firmicutes_A;c__Clostridia;o__Peptostreptococcales;f__Anaerovoracaceae;g__CAG-145;s__CAG-145 sp000435715
CL010	866.221	0.0975119	3809600	156	o__Clostridiales (UID1212)	97.96	2.72	0	d__Bacteria;p__Firmicutes_A;c__Clostridia;o__Oscillospirales;f__Ruminococcaceae;g__Ruthenibacterium;s__Ruthenibacterium lactatiformans
CL016	32.0855	0.00361192	3320444	162	o__Clostridiales (UID1212)	97.32	1.76	50	d__Bacteria;p__Firmicutes_A;c__Clostridia;o__Oscillospirales;f__Oscillospiraceae;g__;s__
CL021	19.0221	0.00214135	2609322	410	o__Lactobacillales (UID544)	96.57	1.07	80	d__Bacteria;p__Firmicutes;c__Bacilli;o__Lactobacillales;f__Enterococcaceae;g__Enterococcus_B;s__Enterococcus_B faecium
CL017	327.246	0.0368386	3175042	102	c__Clostridia (UID1118)	95.97	0	0	d__Bacteria;p__Firmicutes_A;c__Clostridia;o__4C28d-15;f__CAG-727;g__QALS01;s__
CL024	124.002	0.0139591	2244838	46	c__Clostridia (UID1118)	95.56	0.03	0	d__Bacteria;p__Firmicutes_A;c__Clostridia;o__4C28d-15;f__CAG-727;g__UBA11940;s__
CL026	17.0818	0.00192293	2227379	303	o__Clostridiales (UID1120)	92.62	1.3	50	d__Bacteria;p__Firmicutes_A;c__Clostridia;o__Christensenellales;f__Christensenellaceae;g__;s__
CL007	34.5327	0.0038874	4181940	131	o__Bacteroidales (UID2657)	91.76	1.01	57.14	d__Bacteria;p__Bacteroidota;c__Bacteroidia;o__Bacteroidales;f__Bacteroidaceae;g__Bacteroides;s__Bacteroides uniformis
CL002	16.9263	0.00190543	5913534	796	o__Clostridiales (UID1226)	91.53	0.88	50	d__Bacteria;p__Firmicutes_A;c__Clostridia;o__Lachnospirales;f__Lachnospiraceae;g__Clostridium_M;s__Clostridium_M citroniae
CL028	14.9011	0.00167744	2208905	594	o__Clostridiales (UID1120)	88.88	2.04	42.86	d__Bacteria;p__Firmicutes_A;c__Clostridia;o__Christensenellales;f__QAND01;g__;s__
CL012	14.9996	0.00168853	3631221	755	c__Gammaproteobacteria (UID4442)	88.44	1.56	66.67	d__Bacteria;p__Proteobacteria;c__Gammaproteobacteria;o__Enterobacterales;f__Enterobacteriaceae;g__Proteus;s__Proteus mirabilis
CL030	21.5974	0.00243126	1468043	93	o__Lactobacillales (UID544)	83.32	0	0	d__Bacteria;p__Firmicutes;c__Bacilli;o__Lactobacillales;f__Streptococcaceae;g__Streptococcus;s__Streptococcus macedonicus
CL018	13.7933	0.00155273	3131451	912	o__Clostridiales (UID1212)	81.32	2.82	40	d__Bacteria;p__Firmicutes_A;c__Clostridia;o__Lachnospirales;f__UBA1390;g__;s__
CL008	18.2025	0.00204909	3866373	908	o__Clostridiales (UID1212)	79.59	5.77	37.5	d__Bacteria;p__Firmicutes_A;c__Clostridia;o__Oscillospirales;f__Oscillospiraceae;g__Flavonifractor;s__Flavonifractor plautii
CL004	14.3739	0.00161809	4868409	1223	g__Bacteroides (UID2691)	78.58	1.66	11.11	d__Bacteria;p__Bacteroidota;c__Bacteroidia;o__Bacteroidales;f__Bacteroidaceae;g__Bacteroides;s__Bacteroides xylanisolvens
CL019	14.106	0.00158794	3090218	904	k__Bacteria (UID2372)	65.55	0.19	0	d__Bacteria;p__Firmicutes;c__Bacilli;o__Erysipelotrichales;f__Erysipelotrichaceae;g__Absiella;s__Absiella innocuum
CL022	14.209	0.00159954	2410764	864	o__Clostridiales (UID1212)	61.25	1.03	66.67	d__Bacteria;p__Firmicutes_A;c__Clostridia;o__Oscillospirales;f__Oscillospiraceae;g__Lawsonibacter;s__Lawsonibacter asaccharolyticus
CL031	12.8444	0.00144592	1340584	490	k__Bacteria (UID203)	30.03	0	0	d__Bacteria;p__Firmicutes_A;c__Clostridia;o__Oscillospirales;f__Oscillospiraceae;g__Lawsonibacter;s__
CL036	101.051	0.0113755	258039	4	k__Bacteria (UID2329)	26.97	0	0	d__Bacteria;p__Firmicutes;c__Bacilli;o__RFN20;f__CAG-826;g__UBA4855;s__
CL033	11.2802	0.00126983	474034	195	k__Bacteria (UID203)	7.34	0	0
CL032	10.1329	0.00114068	785294	397	k__Bacteria (UID203)	5.17	0	0
CL034	10.9473	0.00123236	396260	151	k__Bacteria (UID203)	4.47	0	0
CL038	2197.89	0.24742	104547	3	root (UID1)	0	0	0
CL035	1523.11	0.171459	258495	4	root (UID1)	0	0	0
CL039	18.7292	0.00210838	77606	19	root (UID1)	0	0	0
CL037	10.3058	0.00116014	128088	51	root (UID1)	0	0	0

## Sheet: E) IC4+IC5
	IC4				IC5				cross-assembly
Taxonomy according to GTDBtk	Completeness, %	Contamination, %	Strain heterogeneity, %	MAG ID	Completeness, %	Contamination, %	Strain heterogeneity, %	MAG ID	Completeness, %	Contamination, %	Strain heterogeneity, %	MAG ID
d__Archaea;p__Thermoplasmatota;c__Thermoplasmata;o__Methanomassiliicoccales;f__Methanomethylophilaceae;g__UBA71;s__	0	0	0	0	69.09	1.66	33.33	CL028	97.98	1.21	0	CL044
d__Bacteria;p__Actinobacteriota;c__Coriobacteriia;o__Coriobacteriales;f__Eggerthellaceae;g__Rubneribacter;s__Rubneribacter badeniensis	81.31	1.21	9.04	CL018	0	0	0	0	97.09	5.42	88.89	CL027
d__Bacteria;p__Bacteroidota;c__Bacteroidia;o__Bacteroidales;f__Bacteroidaceae;g__Bacteroides;s__Bacteroides ovatus	99.46	1.47	8.33	CL001	99.46	1.28	10	CL001	99.46	1.86	0	CL002
d__Bacteria;p__Bacteroidota;c__Bacteroidia;o__Bacteroidales;f__Bacteroidaceae;g__Bacteroides;s__Bacteroides uniformis	99.26	0.99	0	CL005	99.26	0.99	0	CL005	99.26	0.99	0	CL006
d__Bacteria;p__Bacteroidota;c__Bacteroidia;o__Bacteroidales;f__Bacteroidaceae;g__Prevotella;s__Prevotella sp000834015	98.89	0.25	0	CL012	79.55	2.15	25	CL017	98.15	1.54	0	CL015
d__Bacteria;p__Bacteroidota;c__Bacteroidia;o__Bacteroidales;f__Marinifilaceae;g__Butyricimonas;s__Butyricimonas virosa	99.46	0.54	100	CL006	99.46	0	0	CL006	99.46	0	0	CL007
d__Bacteria;p__Bacteroidota;c__Bacteroidia;o__Bacteroidales;f__Marinifilaceae;g__Odoribacter;s__Odoribacter splanchnicus	82.31	0.56	50	CL017	0	0	0	0	97.68	1.53	14.29	CL009
d__Bacteria;p__Bacteroidota;c__Bacteroidia;o__Bacteroidales;f__Tannerellaceae;g__Parabacteroides;s__Parabacteroides distasonis	97.88	0	0	CL004	97.88	0	0	CL004	99.42	0	0	CL005
d__Bacteria;p__Desulfobacterota_A;c__Desulfovibrionia;o__Desulfovibrionales;f__Desulfovibrionaceae;g__Bilophila;s__Bilophila wadsworthia	100	0.03	100	CL007	98.75	0.21	40	CL007	100	0.03	100	CL010
d__Bacteria;p__Desulfobacterota_A;c__Desulfovibrionia;o__Desulfovibrionales;f__Desulfovibrionaceae;g__Desulfovibrio_A;s__	0	0	0	0	0	0	0	0	95.05	0.72	80	CL011
d__Bacteria;p__Desulfobacterota_A;c__Desulfovibrionia;o__Desulfovibrionales;f__Desulfovibrionaceae;g__Mailhella;s__Mailhella sp003150275	0	0	0	0	30.78	0	0	CL029	99.32	0.59	0	CL020
d__Bacteria;p__Firmicutes_A;c__Clostridia;o__4C28d-15;f__CAG-552;g__UBA10677;s__	92.51	0.8	0	CL029	92.51	0.67	0	CL022	92.51	0.69	0	CL043
d__Bacteria;p__Firmicutes_A;c__Clostridia;o__Christensenellales;f__;g__;s__	0	0	0	0	44.2	0.4	0	CL027	94.6	2.69	25	CL029
d__Bacteria;p__Firmicutes_A;c__Clostridia;o__Christensenellales;f__CAG-74;g__;s__	0	0	0	0	0	0	0	0	19.87	0.67	0	CL051
d__Bacteria;p__Firmicutes_A;c__Clostridia;o__Eubacteriales;f__Eubacteriaceae;g__Eubacterium;s__Eubacterium limosum_A	0	0	0	0	0	0	0	0	96.07	0.7	0	CL008
d__Bacteria;p__Firmicutes_A;c__Clostridia;o__Lachnospirales;f__Anaerotignaceae;g__Anaerotignum;s__	48.34	0.34	0	CL032	0	0	0	0	96.98	0.02	100	CL031
d__Bacteria;p__Firmicutes_A;c__Clostridia;o__Lachnospirales;f__Lachnospiraceae;g__Blautia;s__	99.36	0.96	0	CL010	99.36	0.96	0	CL010	95.54	1.33	0	CL016
d__Bacteria;p__Firmicutes_A;c__Clostridia;o__Lachnospirales;f__Lachnospiraceae;g__Clostridium_M;s__	26.32	0	30.12	CL030	0	0	0	0	98.51	2.59	12.5	CL003
d__Bacteria;p__Firmicutes_A;c__Clostridia;o__Lachnospirales;f__Lachnospiraceae;g__Faecalicatena;s__Faecalicatena sp002161355	98.05	0.7	0	CL011	0	0	0	0	98.64	0.99	50	CL017
d__Bacteria;p__Firmicutes_A;c__Clostridia;o__Lachnospirales;f__Lachnospiraceae;g__Fusicatenibacter;s__	10.99	0	0	CL036	0	0	0	0	93.94	2.85	25	CL025
d__Bacteria;p__Firmicutes_A;c__Clostridia;o__Oscillospirales;f__;g__;s__	0	0	0	0	0	0	0	0	17.55	0	0	CL052
d__Bacteria;p__Firmicutes_A;c__Clostridia;o__Oscillospirales;f__Acutalibacteraceae;g__;s__	95.08	1.49	8.02	CL022	0	0	0	0	94.97	5.28	7.14	CL033
d__Bacteria;p__Firmicutes_A;c__Clostridia;o__Oscillospirales;f__Acutalibacteraceae;g__Acutalibacter;s__	0	0	0	0	0	0	0	0	47.49	0	0	CL048
d__Bacteria;p__Firmicutes_A;c__Clostridia;o__Oscillospirales;f__Acutalibacteraceae;g__Acutalibacter;s__Acutalibacter sp000435395	81.84	3.24	28.57	CL020	91.39	5.41	66.67	CL013	94.51	9.48	41.18	CL018
d__Bacteria;p__Firmicutes_A;c__Clostridia;o__Oscillospirales;f__Acutalibacteraceae;g__An200;s__	71.02	0.34	100	CL025	4.17	0	0	CL031	95.95	4.31	30	CL023
d__Bacteria;p__Firmicutes_A;c__Clostridia;o__Oscillospirales;f__Acutalibacteraceae;g__Clostridium_A;s__Clostridium_A leptum	57.75	0.9	16.67	CL031	0	0	0	0	94.02	2.52	50	CL037
d__Bacteria;p__Firmicutes_A;c__Clostridia;o__Oscillospirales;f__Acutalibacteraceae;g__UBA1691;s__UBA1691 sp002320555	81.88	0.02	100	CL028	97.32	0	0	CL020	97.32	0	0	CL036
d__Bacteria;p__Firmicutes_A;c__Clostridia;o__Oscillospirales;f__CAG-382;g__UCG-010;s__	0	0	0	0	61.61	0.22	0	CL025	96.06	0.81	33.33	CL032
d__Bacteria;p__Firmicutes_A;c__Clostridia;o__Oscillospirales;f__Oscillospiraceae;g__;s__	0	0	0	0	12.71	1.72	100	CL035	59.81	0	0	CL046
d__Bacteria;p__Firmicutes_A;c__Clostridia;o__Oscillospirales;f__Oscillospiraceae;g__;s__	0	0	0	0	0	0	0	0	29.81	0	0	CL055
d__Bacteria;p__Firmicutes_A;c__Clostridia;o__Oscillospirales;f__Oscillospiraceae;g__Flavonifractor;s__Flavonifractor plautii	0	0	0	0	0	0	0	0	25	0	0	CL047
d__Bacteria;p__Firmicutes_A;c__Clostridia;o__Oscillospirales;f__Oscillospiraceae;g__Intestinimonas;s__	0	0	0	0	38.93	0	0	CL024	0	0	0	0
d__Bacteria;p__Firmicutes_A;c__Clostridia;o__Oscillospirales;f__Oscillospiraceae;g__Intestinimonas;s__Intestinimonas butyriciproducens	97.72	3.85	20	CL014	97.32	1.07	60	CL012	98.66	2.71	14.29	CL022
d__Bacteria;p__Firmicutes_A;c__Clostridia;o__Oscillospirales;f__Oscillospiraceae;g__Intestinimonas;s__Intestinimonas massiliensis	75.74	1.09	80	CL019	0	0	0	0	85.3	6.03	31.25	CL028
d__Bacteria;p__Firmicutes_A;c__Clostridia;o__Oscillospirales;f__Oscillospiraceae;g__Lawsonibacter;s__Lawsonibacter asaccharolyticus	94.16	7.87	18.75	CL008	0	0	0	0	86.23	4.13	38.46	CL014
d__Bacteria;p__Firmicutes_A;c__Clostridia;o__Oscillospirales;f__Oscillospiraceae;g__Oscillibacter;s__	0	0	0	0	0	0	0	0	36.5	0	0	CL045
d__Bacteria;p__Firmicutes_A;c__Clostridia;o__Oscillospirales;f__Oscillospiraceae;g__Oscillibacter;s__Oscillibacter sp900066435	95.97	5.92	16.67	CL016	96.64	2.71	14.29	CL015	97.65	7.53	12.5	CL026
d__Bacteria;p__Firmicutes_A;c__Clostridia;o__Oscillospirales;f__Oscillospiraceae;g__UBA5446;s__	94.97	1.78	0	CL021	95.64	1.14	0	CL018	95.64	0.99	0	CL034
d__Bacteria;p__Firmicutes_A;c__Clostridia;o__Oscillospirales;f__Ruminococcaceae;g__Angelakisella;s__	0	0	0	0	51.4	0.69	100	CL026	82.64	2.06	33.33	CL042
d__Bacteria;p__Firmicutes_A;c__Clostridia;o__Oscillospirales;f__Ruminococcaceae;g__Fournierella;s__	98.27	5.1	0	CL013	97.59	0	0	CL014	97.96	18.61	2.78	CL019
d__Bacteria;p__Firmicutes_A;c__Clostridia;o__Oscillospirales;f__Ruminococcaceae;g__Massilimaliae;s__Massilimaliae timonensis	0	0	0	0	0	0	0	0	10.34	0	0	CL054
d__Bacteria;p__Firmicutes_A;c__Clostridia;o__Oscillospirales;f__Ruminococcaceae;g__Ruthenibacterium;s__	93.71	1.36	50	CL023	98.64	1.36	0	CL019	93.88	3.4	9.09	CL035
d__Bacteria;p__Firmicutes_A;c__Clostridia;o__Oscillospirales;f__Ruminococcaceae;g__Ruthenibacterium;s__Ruthenibacterium lactatiformans	97.96	3.28	0	CL009	97.96	2.6	42.86	CL009	96.6	0.68	0	CL021
d__Bacteria;p__Firmicutes_A;c__Clostridia;o__Peptostreptococcales;f__Anaerovoracaceae;g__UBA1191;s__	0	0	0	0	0	0	0	0	11.69	0.34	0	CL053
d__Bacteria;p__Firmicutes;c__Bacilli;o__Erysipelotrichales;f__Erysipelotrichaceae;g__Merdibacter;s__	0	0	0	0	79.22	1.04	66.67	CL023	97.08	0	0	CL041
d__Bacteria;p__Firmicutes;c__Bacilli;o__Erysipelotrichales;f__Erysipelotrichaceae;g__OEMR01;s__OEMR01 sp900199515	100	0	0	CL027	100	0.94	0	CL021	100	4.72	0	CL039
d__Bacteria;p__Firmicutes;c__Bacilli;o__Lactobacillales;f__Enterococcaceae;g__Enterococcus_B;s__Enterococcus_B faecium	91.14	1.69	20	CL024	0	0	0	0	93.89	0.37	100	CL038
d__Bacteria;p__Firmicutes;c__Bacilli;o__Lactobacillales;f__Enterococcaceae;g__Enterococcus;s__Enterococcus faecalis	20.69	0	0	CL035	0	0	0	0	99.17	0.03	0	CL030
d__Bacteria;p__Firmicutes;c__Bacilli;o__Lactobacillales;f__Streptococcaceae;g__Streptococcus;s__Streptococcus macedonicus	0	0	0	0	25.11	0	0	CL033	83.02	0	0	CL049
d__Bacteria;p__Firmicutes;c__Bacilli;o__RFN20;f__CAG-826;g__UBA4855;s__	87.64	0	0	CL033	0	0	0	0	87.64	0	0	CL050
d__Bacteria;p__Proteobacteria;c__Gammaproteobacteria;o__Enterobacterales;f__Enterobacteriaceae;g__Escherichia;s__Escherichia coli	97.9	2.93	45.45	CL003	0	0	0	0	97.04	15.21	75.14	CL001
d__Bacteria;p__Proteobacteria;c__Gammaproteobacteria;o__Enterobacterales;f__Enterobacteriaceae;g__Escherichia;s__Escherichia flexneri	0	0	0	0	99.81	8.2	57.14	CL002	0	0	0	0
d__Bacteria;p__Proteobacteria;c__Gammaproteobacteria;o__Enterobacterales;f__Enterobacteriaceae;g__Klebsiella;s__Klebsiella pneumoniae	98.64	2.46	42.42	CL002	91.93	1.78	16	CL003	98.14	2.59	37.84	CL004
d__Bacteria;p__Proteobacteria;c__Gammaproteobacteria;o__Enterobacterales;f__Enterobacteriaceae;g__Morganella;s__Morganella morganii	0	0	0	0	71.31	0.45	100	CL016	99.05	1.72	66.67	CL013
d__Bacteria;p__Proteobacteria;c__Gammaproteobacteria;o__Enterobacterales;f__Enterobacteriaceae;g__Proteus;s__Proteus mirabilis	35.09	0.88	100	CL034	99.97	4.05	41.18	CL008	98.92	0.39	80	CL012
d__Bacteria;p__Spirochaetota;c__Spirochaetia;o__Sphaerochaetales;f__Sphaerochaetaceae;g__UBA5920;s__	93.18	1.14	0	CL026	32.33	0	0	CL030	93.18	1.14	0	CL040
d__Bacteria;p__Synergistota;c__Synergistia;o__Synergistales;f__Synergistaceae;g__Cloacibacillus;s__Cloacibacillus evryensis	100	0	0	CL015	100	10.34	0	CL011	100	1.72	0	CL024

## Sheet: F) IC6+IC9
	IC6				IC9				cross-assembly
Taxonomy according to GTDBtk	Completeness, %	Contamination, %	Strain heterogeneity, %	MAG ID	Completeness, %	Contamination, %	Strain heterogeneity, %	MAG ID	Completeness, %	Contamination, %	Strain heterogeneity, %	MAG ID
d__Bacteria;p__Actinobacteriota;c__Coriobacteriia;o__Coriobacteriales;f__Coriobacteriaceae;g__Collinsella;s__	15.99	0	0	CL26	0	0	0	0	17.24	0	0	CL047
d__Bacteria;p__Actinobacteriota;c__Coriobacteriia;o__Coriobacteriales;f__Eggerthellaceae;g__Eggerthella;s__	0	0	0	0	0	0	0	0	23.97	0	0	CL039
d__Bacteria;p__Bacteroidota;c__Bacteroidia;o__Bacteroidales;f__Bacteroidaceae;g__Bacteroides_B;s__Bacteroides_B dorei	99.25	0.38	100	CL04	99.25	6.28	31.03	CL003	99.25	6.58	28.57	CL004
d__Bacteria;p__Bacteroidota;c__Bacteroidia;o__Bacteroidales;f__Bacteroidaceae;g__Bacteroides;s__Bacteroides uniformis	0	0	0	0	91.76	1.01	57.14	CL007	92.99	1.17	83.33	CL010
d__Bacteria;p__Bacteroidota;c__Bacteroidia;o__Bacteroidales;f__Bacteroidaceae;g__Bacteroides;s__Bacteroides xylanisolvens	99.43	0.84	0	CL01	78.58	1.66	11.11	CL004	97.26	0.91	50	CL002
d__Bacteria;p__Bacteroidota;c__Bacteroidia;o__Bacteroidales;f__Dysgonomonadaceae;g__Dysgonomonas;s__	97.81	0.91	25	CL07	0	0	0	0	98.18	0.75	25	CL013
d__Bacteria;p__Bacteroidota;c__Bacteroidia;o__Bacteroidales;f__Dysgonomonadaceae;g__Dysgonomonas;s__Dysgonomonas sp900079735	100	0	0	CL06	0	0	0	0	100	0	0	CL011
d__Bacteria;p__Bacteroidota;c__Bacteroidia;o__Bacteroidales;f__Marinifilaceae;g__Odoribacter;s__Odoribacter splanchnicus	0	0	0	0	99.46	0.02	0	CL005	99.46	0.02	0	CL009
d__Bacteria;p__Bacteroidota;c__Bacteroidia;o__Bacteroidales;f__Rikenellaceae;g__Alistipes;s__Alistipes finegoldii	100	0	0	CL08	100	0.96	0	CL013	100	11.46	0	CL014
d__Bacteria;p__Bacteroidota;c__Bacteroidia;o__Bacteroidales;f__Rikenellaceae;g__Tidjanibacter;s__Tidjanibacter inops	99.52	0	0	CL15	99.52	0	0	CL023	89.66	0	0	CL037
d__Bacteria;p__Desulfobacterota_A;c__Desulfovibrionia;o__Desulfovibrionales;f__Desulfovibrionaceae;g__Bilophila;s__Bilophila wadsworthia	100	0	0	CL05	100	0	0	CL006	100	0	0	CL008
d__Bacteria;p__Firmicutes_A;c__Clostridia;o__4C28d-15;f__CAG-727;g__;s__	94.76	0.81	0	CL13	0	0	0	0	95.56	0.81	0	CL029
d__Bacteria;p__Firmicutes_A;c__Clostridia;o__4C28d-15;f__CAG-727;g__QALS01;s__	0	0	0	0	95.97	0	0	CL017	95.97	0.22	0	CL022
d__Bacteria;p__Firmicutes_A;c__Clostridia;o__4C28d-15;f__CAG-727;g__QALS01;s__	95.97	0.81	0	CL11	0	0	0	0	95.97	0.22	0	CL022
d__Bacteria;p__Firmicutes_A;c__Clostridia;o__4C28d-15;f__CAG-727;g__UBA11940;s__	95.56	0.03	0	CL16	95.56	0.03	0	CL024	95.56	0.03	0	CL033
d__Bacteria;p__Firmicutes_A;c__Clostridia;o__Christensenellales;f__Christensenellaceae;g__;s__	0	0	0	0	92.62	1.3	50	CL026	95.44	1.28	33.33	CL032
d__Bacteria;p__Firmicutes_A;c__Clostridia;o__Christensenellales;f__QAND01;g__;s__	0	0	0	0	99.6	0	0	CL029	99.6	0	0	CL038
d__Bacteria;p__Firmicutes_A;c__Clostridia;o__Christensenellales;f__QAND01;g__;s__	0	0	0	0	88.88	2.04	42.86	CL028	89.44	2.01	33.33	CL036
d__Bacteria;p__Firmicutes_A;c__Clostridia;o__Lachnospirales;f__Lachnospiraceae;g__;s__	0	0	0	0	0	0	0	0	22.57	0	0	CL044
d__Bacteria;p__Firmicutes_A;c__Clostridia;o__Lachnospirales;f__Lachnospiraceae;g__Clostridium_M;s__Clostridium_M citroniae	0	0	0	0	91.53	0.88	50	CL002	89.29	1.65	40	CL003
d__Bacteria;p__Firmicutes_A;c__Clostridia;o__Lachnospirales;f__Lachnospiraceae;g__Faecalicatena;s__Faecalicatena gnavus	0	0	0	0	99.42	0.27	66.67	CL009	99.42	0.51	33.33	CL016
d__Bacteria;p__Firmicutes_A;c__Clostridia;o__Lachnospirales;f__UBA1390;g__;s__	0	0	0	0	81.32	2.82	40	CL018	87.92	3.51	25	CL021
d__Bacteria;p__Firmicutes_A;c__Clostridia;o__Oscillospirales;f__Acutalibacteraceae;g__;s__	36.12	1.7	25	CL24	0	0	0	0	51.21	1.03	0	CL043
d__Bacteria;p__Firmicutes_A;c__Clostridia;o__Oscillospirales;f__Acutalibacteraceae;g__Anaeromassilibacillus;s__Anaeromassilibacillus sp002159845	0	0	0	0	99.33	0	0	CL020	99.33	0.37	66.67	CL025
d__Bacteria;p__Firmicutes_A;c__Clostridia;o__Oscillospirales;f__Acutalibacteraceae;g__Ruminococcus_E;s__Ruminococcus_E bromii_B	99.33	1.1	0	CL14	0	0	0	0	99.33	2.35	20	CL031
d__Bacteria;p__Firmicutes_A;c__Clostridia;o__Oscillospirales;f__Oscillospiraceae;g__;s__	54.24	0	0	CL19	97.32	1.76	50	CL016	98.66	3.92	31.25	CL019
d__Bacteria;p__Firmicutes_A;c__Clostridia;o__Oscillospirales;f__Oscillospiraceae;g__Flavonifractor;s__Flavonifractor plautii	0	0	0	0	79.59	5.77	37.5	CL008	0	0	0	0
d__Bacteria;p__Firmicutes_A;c__Clostridia;o__Oscillospirales;f__Oscillospiraceae;g__Flavonifractor;s__Flavonifractor sp000508885	0	0	0	0	0	0	0	0	94.01	8.15	28	CL006
d__Bacteria;p__Firmicutes_A;c__Clostridia;o__Oscillospirales;f__Oscillospiraceae;g__Lawsonibacter;s__	0	0	0	0	30.03	0	0	CL031	16.72	0	0	CL046
d__Bacteria;p__Firmicutes_A;c__Clostridia;o__Oscillospirales;f__Oscillospiraceae;g__Lawsonibacter;s__Lawsonibacter asaccharolyticus	96.64	5.59	17.65	CL09	61.25	1.03	66.67	CL022	89.26	2.4	40	CL023
d__Bacteria;p__Firmicutes_A;c__Clostridia;o__Oscillospirales;f__Oscillospiraceae;g__Oscillibacter;s__	0	0	0	0	0	0	0	0	76.95	1.36	40	CL026
d__Bacteria;p__Firmicutes_A;c__Clostridia;o__Oscillospirales;f__Oscillospiraceae;g__Oscillibacter;s__Oscillibacter sp900066435	97.29	1.57	0	CL10	98.66	2.81	0	CL011	98.66	8.15	21.21	CL015
d__Bacteria;p__Firmicutes_A;c__Clostridia;o__Oscillospirales;f__Oscillospiraceae;g__UBA9475;s__	42.17	0.02	100	CL23	0	0	0	0	76.99	3.51	50	CL030
d__Bacteria;p__Firmicutes_A;c__Clostridia;o__Oscillospirales;f__Ruminococcaceae;g__Ruthenibacterium;s__Ruthenibacterium lactatiformans	34.74	0	0	CL20	97.96	2.72	0	CL010	95.92	1.36	0	CL017
d__Bacteria;p__Firmicutes_A;c__Clostridia;o__Peptostreptococcales;f__Anaerovoracaceae;g__CAG-145;s__CAG-145 sp000435715	10.06	0	0	CL29	98.58	0.71	0	CL025	98.58	0.71	0	CL034
d__Bacteria;p__Firmicutes_A;c__Clostridia;o__Peptostreptococcales;f__Anaerovoracaceae;g__Emergencia;s__	29.05	0	0	CL25	0	0	0	0	61.6	1.77	0	CL040
d__Bacteria;p__Firmicutes;c__Bacilli;o__Erysipelotrichales;f__Erysipelatoclostridiaceae;g__Erysipelatoclostridium;s__Erysipelatoclostridium ramosum	45.28	0	0	CL21	100	1.89	0	CL014	100	1.42	50	CL018
d__Bacteria;p__Firmicutes;c__Bacilli;o__Erysipelotrichales;f__Erysipelotrichaceae;g__Absiella;s__Absiella innocuum	0	0	0	0	65.55	0.19	0	CL019	99.06	0.04	100	CL007
d__Bacteria;p__Firmicutes;c__Bacilli;o__Erysipelotrichales;f__Erysipelotrichaceae;g__OEMR01;s__OEMR01 sp900199515	0	0	0	0	100	0	0	CL027	100	0	0	CL035
d__Bacteria;p__Firmicutes;c__Bacilli;o__Lactobacillales;f__Enterococcaceae;g__Enterococcus_B;s__Enterococcus_B faecium	0	0	0	0	96.57	1.07	80	CL021	96.57	1.12	33.33	CL027
d__Bacteria;p__Firmicutes;c__Bacilli;o__Lactobacillales;f__Streptococcaceae;g__Streptococcus;s__Streptococcus macedonicus	0	0	0	0	83.32	0	0	CL030	96.07	0.83	75	CL041
d__Bacteria;p__Firmicutes;c__Bacilli;o__RFN20;f__CAG-826;g__UBA4855;s__	96.63	1.12	0	CL22	26.97	0	0	CL036	96.63	1.12	0	CL045
d__Bacteria;p__Proteobacteria;c__Gammaproteobacteria;o__Burkholderiales;f__Burkholderiaceae;g__Parasutterella;s__Parasutterella excrementihominis	79.29	1.05	0	CL17	0	0	0	0	99.84	2.64	33.33	CL028
d__Bacteria;p__Proteobacteria;c__Gammaproteobacteria;o__Enterobacterales;f__Enterobacteriaceae;g__Escherichia;s__Escherichia coli	99.76	0.47	77.78	CL03	0	0	0	0	99.87	1.09	88.89	CL005
d__Bacteria;p__Proteobacteria;c__Gammaproteobacteria;o__Enterobacterales;f__Enterobacteriaceae;g__Klebsiella;s__Klebsiella pneumoniae	99.15	1.45	12.5	CL02	98.89	2.42	23.33	CL001	98.53	2	12	CL001
d__Bacteria;p__Proteobacteria;c__Gammaproteobacteria;o__Enterobacterales;f__Enterobacteriaceae;g__Proteus;s__Proteus mirabilis	0	0	0	0	88.44	1.56	66.67	CL012	96.32	2.21	66.67	CL012
d__Bacteria;p__Synergistota;c__Synergistia;o__Synergistales;f__Dethiosulfovibrionaceae;g__Pyramidobacter;s__Pyramidobacter piscolens	66.1	0	0	CL18	0	0	0	0	65.18	0	0	CL042
d__Bacteria;p__Synergistota;c__Synergistia;o__Synergistales;f__Synergistaceae;g__Cloacibacillus;s__Cloacibacillus evryensis	0	0	0	0	100	0	0	CL015	100	0	0	CL020
d__Bacteria;p__Verrucomicrobiota;c__Verrucomicrobiae;o__Verrucomicrobiales;f__Akkermansiaceae;g__Akkermansia;s__Akkermansia muciniphila	97.96	0	0	CL12	0	0	0	0	97.96	0	0	CL024
