# Supplementary material for: Hi-C Metagenomics in the ICU: Exploring Clinically Relevant Features of Gut Microbiome in Chronically Critically Ill Patients
Source: Front Microbiol. 2022 Feb 3;12:770323. doi: 10.3389/fmicb.2021.770323 (PMC8851603; doi:10.3389/fmicb.2021.770323)
Supplement: Supplementary file 1 [file Data_Sheet_1.zip › Additional file 6.xlsx]

## Sheet: IC4
Additional file 6: Table S6 - Quality and taxonomic assignment of WGS MAGs produced using MetaBat2 (CheckM statistics).
MAG ID	Marker lineage	Completeness, %	Contamination, %	Strain heterogeneity, %	Taxonomy according to GTDBtk
bin.9	k__Bacteria (UID203)	98.9	115.2	9.73	d__Bacteria;p__Firmicutes;c__Bacilli;o__Lactobacillales;f__Enterococcaceae;g__Enterococcus;s__
bin.24	g__Bacteroides (UID2691)	98.09	25.04	20.85	d__Bacteria;p__Bacteroidota;c__Bacteroidia;o__Bacteroidales;f__Bacteroidaceae;g__Bacteroides;s__Bacteroides ovatus
bin.29	o__Bacteroidales (UID2621)	97.88	0	0	d__Bacteria;p__Bacteroidota;c__Bacteroidia;o__Bacteroidales;f__Tannerellaceae;g__Parabacteroides;s__Parabacteroides distasonis
bin.18	f__Lachnospiraceae (UID1256)	97.86	0.7	0	d__Bacteria;p__Firmicutes_A;c__Clostridia;o__Lachnospirales;f__Lachnospiraceae;g__Faecalicatena;s__Faecalicatena sp002161355
bin.32	k__Bacteria (UID2329)	96.63	4.13	26.67	d__Bacteria;p__Firmicutes;c__Bacilli;o__RFN20;f__CAG-826;g__UBA4855;s__
bin.38	o__Clostridiales (UID1212)	95.81	2.03	20	d__Bacteria;p__Firmicutes_A;c__Clostridia;o__Oscillospirales;f__Acutalibacteraceae;g__UBA1691;s__UBA1691 sp002320555
bin.4	k__Bacteria (UID2569)	95.16	0.54	100	d__Bacteria;p__Bacteroidota;c__Bacteroidia;o__Bacteroidales;f__Marinifilaceae;g__Butyricimonas;s__Butyricimonas virosa
bin.15	o__Clostridiales (UID1212)	94.97	1.78	0	d__Bacteria;p__Firmicutes_A;c__Clostridia;o__Oscillospirales;f__Oscillospiraceae;g__UBA5446;s__
bin.5	f__Enterobacteriaceae (UID5121)	94.93	2.26	51.85	d__Bacteria;p__Proteobacteria;c__Gammaproteobacteria;o__Enterobacterales;f__Enterobacteriaceae;g__Klebsiella;s__Klebsiella pneumoniae
bin.13	o__Clostridiales (UID1212)	94.56	2.72	0	d__Bacteria;p__Firmicutes_A;c__Clostridia;o__Oscillospirales;f__Ruminococcaceae;g__Ruthenibacterium;s__Ruthenibacterium lactatiformans
bin.27	k__Bacteria (UID2495)	94.32	1.14	0	d__Bacteria;p__Spirochaetota;c__Spirochaetia;o__Sphaerochaetales;f__Sphaerochaetaceae;g__UBA5920;s__
bin.33	o__Clostridiales (UID1226)	93.63	0.32	0	d__Bacteria;p__Firmicutes_A;c__Clostridia;o__Lachnospirales;f__Lachnospiraceae;g__Blautia;s__
bin.20	o__Clostridiales (UID1212)	93.33	1.36	50	d__Bacteria;p__Firmicutes_A;c__Clostridia;o__Oscillospirales;f__Ruminococcaceae;g__Ruthenibacterium;s__
bin.6	o__Bacteroidales (UID2716)	91.85	0.12	0	d__Bacteria;p__Bacteroidota;c__Bacteroidia;o__Bacteroidales;f__Bacteroidaceae;g__Prevotella;s__Prevotella sp000834015
bin.1	o__Clostridiales (UID1212)	90.74	0.79	0	d__Bacteria;p__Firmicutes_A;c__Clostridia;o__Oscillospirales;f__Acutalibacteraceae;g__;s__
bin.39	p__Actinobacteria (UID2112)	90.15	2.02	100	d__Bacteria;p__Actinobacteriota;c__Coriobacteriia;o__Coriobacteriales;f__Eggerthellaceae;g__Rubneribacter;s__Rubneribacter badeniensis
bin.19	o__Clostridiales (UID1212)	87.38	3.74	0	d__Bacteria;p__Firmicutes_A;c__Clostridia;o__Oscillospirales;f__Ruminococcaceae;g__Fournierella;s__
bin.26	k__Bacteria (UID203)	85.11	11.71	88.89	d__Bacteria;p__Proteobacteria;c__Gammaproteobacteria;o__Enterobacterales;f__Enterobacteriaceae;g__Escherichia;s__Escherichia coli
bin.8	o__Bacteroidales (UID2657)	81.41	0	0	d__Bacteria;p__Bacteroidota;c__Bacteroidia;o__Bacteroidales;f__Bacteroidaceae;g__Bacteroides;s__Bacteroides uniformis
bin.37	k__Bacteria (UID2569)	81.29	0.18	0	d__Bacteria;p__Bacteroidota;c__Bacteroidia;o__Bacteroidales;f__Marinifilaceae;g__Odoribacter;s__Odoribacter splanchnicus
bin.23	o__Clostridiales (UID1212)	80.22	3.75	11.11	d__Bacteria;p__Firmicutes_A;c__Clostridia;o__Oscillospirales;f__Acutalibacteraceae;g__Clostridium_A;s__Clostridium_A leptum
bin.35	root (UID1)	8.33	0	0
bin.11	o__Clostridiales (UID1212)	73.47	0.22	0	d__Bacteria;p__Firmicutes_A;c__Clostridia;o__Oscillospirales;f__Acutalibacteraceae;g__An200;s__
bin.21	c__Deltaproteobacteria (UID3218)	70.01	0.59	66.67	d__Bacteria;p__Desulfobacterota_A;c__Desulfovibrionia;o__Desulfovibrionales;f__Desulfovibrionaceae;g__Mailhella;s__Mailhella sp003150275
bin.17	o__Lactobacillales (UID544)	68.11	0.56	0	d__Bacteria;p__Firmicutes;c__Bacilli;o__Lactobacillales;f__Enterococcaceae;g__Enterococcus_B;s__Enterococcus_B faecium
bin.25	o__Clostridiales (UID1212)	62.2	0.02	100	d__Bacteria;p__Firmicutes_A;c__Clostridia;o__Lachnospirales;f__Anaerotignaceae;g__Anaerotignum;s__
bin.42	o__Clostridiales (UID1212)	62.19	0.13	0	d__Bacteria;p__Firmicutes_A;c__Clostridia;o__4C28d-15;f__CAG-552;g__UBA10677;s__
bin.40	k__Bacteria (UID203)	54.94	6.9	50	d__Bacteria;p__Firmicutes_A;c__Clostridia;o__Oscillospirales;f__Acutalibacteraceae;g__Acutalibacter;s__Acutalibacter sp000435395
bin.28	k__Bacteria (UID203)	52.63	0.88	100	d__Bacteria;p__Proteobacteria;c__Gammaproteobacteria;o__Enterobacterales;f__Enterobacteriaceae;g__Proteus;s__Proteus mirabilis
bin.2	k__Bacteria (UID203)	42.86	0	0	d__Bacteria;p__Firmicutes_A;c__Clostridia;o__Lachnospirales;f__Lachnospiraceae;g__Clostridium_M;s__
bin.10	root (UID1)	4.17	4.17	0
bin.12	k__Bacteria (UID203)	32.24	0	0	d__Bacteria;p__Firmicutes_A;c__Clostridia;o__Oscillospirales;f__CAG-382;g__UCG-010;s__
bin.31	k__Bacteria (UID203)	3.51	0	0
bin.41	k__Bacteria (UID203)	22.81	0	0	d__Bacteria;p__Firmicutes_A;c__Clostridia;o__4C28d-15;f__CAG-552;g__;s__
bin.14	k__Bacteria (UID203)	100	349.17	7.36	d__Archaea;p__Huberarchaeaota;c__Huberarchaeia;o__Huberarchaeales;f__;g__;s__
bin.16	k__Bacteria (UID209)	100	0	0	d__Bacteria;p__Synergistota;c__Synergistia;o__Synergistales;f__Synergistaceae;g__Cloacibacillus;s__Cloacibacillus evryensis
bin.3	k__Bacteria (UID203)	100	5.53	26.92	d__Bacteria;p__Desulfobacterota_A;c__Desulfovibrionia;o__Desulfovibrionales;f__Desulfovibrionaceae;g__Bilophila;s__Bilophila wadsworthia
bin.36	k__Bacteria (UID2372)	100	0	0	d__Bacteria;p__Firmicutes;c__Bacilli;o__Erysipelotrichales;f__Erysipelotrichaceae;g__OEMR01;s__OEMR01 sp900199515
bin.22	root (UID1)	0	0	0
bin.30	root (UID1)	0	0	0
bin.43	root (UID1)	0	0	0
bin.34	k__Bacteria (UID203)	4.09	0	0
bin.7	k__Bacteria (UID203)	21.08	0	0	d__Bacteria;p__Firmicutes_A;c__Clostridia;o__Oscillospirales;f__Ruminococcaceae;g__Massilimaliae;s__Massilimaliae timonensis

## Sheet: IC5
MAG ID	Marker lineage	Completeness, %	Contamination, %	Strain heterogeneity, %	Taxonomy according to GTDBtk
bin.37	c__Gammaproteobacteria (UID4442)	99.04	3.87	33.33	d__Bacteria;p__Proteobacteria;c__Gammaproteobacteria;o__Enterobacterales;f__Enterobacteriaceae;g__Proteus;s__Proteus mirabilis
bin.38	g__Bacteroides (UID2691)	98.81	12.2	20.17	d__Bacteria;p__Bacteroidota;c__Bacteroidia;o__Bacteroidales;f__Bacteroidaceae;g__Bacteroides;s__Bacteroides ovatus
bin.17	o__Clostridiales (UID1226)	98.73	0.96	0	d__Bacteria;p__Firmicutes_A;c__Clostridia;o__Lachnospirales;f__Lachnospiraceae;g__Blautia;s__
bin.20	k__Bacteria (UID209)	98.28	0	0	d__Bacteria;p__Synergistota;c__Synergistia;o__Synergistales;f__Synergistaceae;g__Cloacibacillus;s__Cloacibacillus evryensis
bin.5	k__Bacteria (UID203)	98.28	271.55	6.24	d__Bacteria;p__Firmicutes_A;c__Clostridia;o__Oscillospirales;f__Oscillospiraceae;g__;s__
bin.35	k__Bacteria (UID203)	98.25	9.41	17.95	d__Bacteria;p__Desulfobacterota_A;c__Desulfovibrionia;o__Desulfovibrionales;f__Desulfovibrionaceae;g__Bilophila;s__Bilophila wadsworthia
bin.32	o__Bacteroidales (UID2621)	97.88	0	0	d__Bacteria;p__Bacteroidota;c__Bacteroidia;o__Bacteroidales;f__Tannerellaceae;g__Parabacteroides;s__Parabacteroides distasonis
bin.10	f__Enterobacteriaceae (UID5124)	97.84	15.8	50.81	d__Bacteria;p__Proteobacteria;c__Gammaproteobacteria;o__Enterobacterales;f__Enterobacteriaceae;g__Escherichia;s__Escherichia flexneri
bin.29	o__Clostridiales (UID1212)	97.28	1.36	0	d__Bacteria;p__Firmicutes_A;c__Clostridia;o__Oscillospirales;f__Ruminococcaceae;g__Ruthenibacterium;s__Ruthenibacterium lactatiformans
bin.27	k__Bacteria (UID2372)	97.17	0	0	d__Bacteria;p__Firmicutes;c__Bacilli;o__Erysipelotrichales;f__Erysipelotrichaceae;g__OEMR01;s__OEMR01 sp900199515
bin.18	k__Bacteria (UID2569)	96.77	0	0	d__Bacteria;p__Bacteroidota;c__Bacteroidia;o__Bacteroidales;f__Marinifilaceae;g__Butyricimonas;s__Butyricimonas virosa
bin.16	o__Clostridiales (UID1212)	96.64	1.34	0	d__Bacteria;p__Firmicutes_A;c__Clostridia;o__Oscillospirales;f__Acutalibacteraceae;g__UBA1691;s__UBA1691 sp002320555
bin.24	o__Clostridiales (UID1212)	96.23	0.68	0	d__Bacteria;p__Firmicutes_A;c__Clostridia;o__Oscillospirales;f__Ruminococcaceae;g__Fournierella;s__
bin.28	k__Bacteria (UID203)	94.83	55.64	7.27	d__Bacteria;p__Firmicutes;c__Bacilli;o__Lactobacillales;f__Streptococcaceae;g__;s__
bin.3	o__Bacteroidales (UID2657)	92.19	0	0	d__Bacteria;p__Bacteroidota;c__Bacteroidia;o__Bacteroidales;f__Bacteroidaceae;g__Bacteroides;s__Bacteroides uniformis
bin.19	k__Bacteria (UID2495)	87.7	2.38	0	d__Bacteria;p__Spirochaetota;c__Spirochaetia;o__Sphaerochaetales;f__Sphaerochaetaceae;g__UBA5920;s__
bin.6	root (UID1)	8.33	0	0	d__Bacteria;p__Firmicutes_A;c__Clostridia;o__Oscillospirales;f__Oscillospiraceae;g__UBA5446;s__
bin.15	c__Deltaproteobacteria (UID3218)	78.17	1.58	25	d__Bacteria;p__Desulfobacterota_A;c__Desulfovibrionia;o__Desulfovibrionales;f__Desulfovibrionaceae;g__Mailhella;s__Mailhella sp003150275
bin.40	o__Clostridiales (UID1212)	66.81	0	0	d__Bacteria;p__Firmicutes_A;c__Clostridia;o__Oscillospirales;f__CAG-382;g__UCG-010;s__
bin.14	k__Bacteria (UID203)	65.07	1.75	100	d__Bacteria;p__Proteobacteria;c__Gammaproteobacteria;o__Enterobacterales;f__Enterobacteriaceae;g__Morganella;s__Morganella morganii
bin.31	o__Clostridiales (UID1212)	64.38	0.04	0	d__Bacteria;p__Firmicutes_A;c__Clostridia;o__4C28d-15;f__CAG-552;g__;s__
bin.12	k__Bacteria (UID2372)	62.04	0.94	50	d__Bacteria;p__Firmicutes;c__Bacilli;o__Erysipelotrichales;f__Erysipelotrichaceae;g__Merdibacter;s__
bin.9	o__Clostridiales (UID1212)	60.74	0	0	d__Bacteria;p__Firmicutes_A;c__Clostridia;o__Oscillospirales;f__Oscillospiraceae;g__UBA5446;s__
bin.11	k__Bacteria (UID203)	6.17	0	0
bin.2	o__Clostridiales (UID1212)	59.86	0.68	0	d__Bacteria;p__Firmicutes_A;c__Clostridia;o__Oscillospirales;f__Ruminococcaceae;g__Ruthenibacterium;s__
bin.33	o__Clostridiales (UID1212)	58.84	0	0	d__Bacteria;p__Firmicutes_A;c__Clostridia;o__4C28d-15;f__CAG-552;g__UBA10677;s__
bin.41	p__Euryarchaeota (UID3)	53.76	0.81	0	d__Archaea;p__Thermoplasmatota;c__Thermoplasmata;o__Methanomassiliicoccales;f__Methanomethylophilaceae;g__UBA71;s__
bin.13	k__Bacteria (UID203)	46.9	0	0	d__Bacteria;p__Bacteroidota;c__Bacteroidia;o__Bacteroidales;f__Bacteroidaceae;g__Prevotella;s__Prevotella sp000834015
bin.39	k__Bacteria (UID203)	44.12	0	0	d__Bacteria;p__Proteobacteria;c__Gammaproteobacteria;o__Enterobacterales;f__Enterobacteriaceae;g__Klebsiella;s__Klebsiella pneumoniae
bin.34	o__Clostridiales (UID1212)	38.78	0	0	d__Bacteria;p__Firmicutes_A;c__Clostridia;o__Oscillospirales;f__Ruminococcaceae;g__Ruthenibacterium;s__
bin.30	k__Bacteria (UID203)	34.48	0	0	d__Bacteria;p__Firmicutes_A;c__Clostridia;o__Christensenellales;f__GCA-900066905;g__;s__
bin.23	k__Bacteria (UID203)	31.34	0.16	0	d__Bacteria;p__Desulfobacterota_A;c__Desulfovibrionia;o__Desulfovibrionales;f__Desulfovibrionaceae;g__Desulfovibrio_A;s__
bin.4	k__Bacteria (UID203)	29.31	0	0	d__Bacteria;p__Firmicutes_A;c__Clostridia;o__Oscillospirales;f__Oscillospiraceae;g__UBA5446;s__
bin.25	k__Bacteria (UID203)	26.21	0	0	d__Bacteria;p__Firmicutes_A;c__Clostridia;o__Oscillospirales;f__Acutalibacteraceae;g__Acutalibacter;s__Acutalibacter sp000435395
bin.1	k__Bacteria (UID203)	22.81	0	0	d__Bacteria;p__Firmicutes_A;c__Clostridia;o__4C28d-15;f__CAG-552;g__;s__
bin.8	k__Bacteria (UID203)	10.34	0	0
bin.21	root (UID1)	0	0	0
bin.22	root (UID1)	0	0	0
bin.36	o__Bacteroidales (UID2716)	4.09	0	0	d__Bacteria;p__Bacteroidota;c__Bacteroidia;o__Bacteroidales;f__Bacteroidaceae;g__Prevotella;s__
bin.26	k__Bacteria (UID203)	22.05	0	0	d__Bacteria;p__Firmicutes_A;c__Clostridia;o__Eubacteriales;f__Eubacteriaceae;g__Eubacterium;s__Eubacterium limosum_A
bin.7	k__Bacteria (UID203)	21.05	0	0	d__Bacteria;p__Firmicutes_A;c__Clostridia;o__Oscillospirales;f__Acutalibacteraceae;g__An200;s__

## Sheet: IC6
MAG ID	Marker lineage	Completeness, %	Contamination, %	Strain heterogeneity, %	Taxonomy according to GTDBtk
bin.29	p__Bacteroidetes (UID2605)	99.52	0	0	d__Bacteria;p__Bacteroidota;c__Bacteroidia;o__Bacteroidales;f__Rikenellaceae;g__Tidjanibacter;s__Tidjanibacter inops
bin.4	f__Enterobacteriaceae (UID5124)	98.96	1.32	23.81	d__Bacteria;p__Proteobacteria;c__Gammaproteobacteria;o__Enterobacterales;f__Enterobacteriaceae;g__Escherichia;s__Escherichia coli
bin.15	f__Enterobacteriaceae (UID5121)	98.8	0.78	44	d__Bacteria;p__Proteobacteria;c__Gammaproteobacteria;o__Enterobacterales;f__Enterobacteriaceae;g__Klebsiella;s__Klebsiella pneumoniae
bin.6	o__Clostridiales (UID1212)	98.66	1.01	0	d__Bacteria;p__Firmicutes_A;c__Clostridia;o__Oscillospirales;f__Acutalibacteraceae;g__Ruminococcus_E;s__Ruminococcus_E bromii_B
bin.19	k__Bacteria (UID203)	98.28	168.28	11.92	d__Bacteria;p__Firmicutes_A;c__Clostridia;o__Oscillospirales;f__Oscillospiraceae;g__Lawsonibacter;s__
bin.28	k__Bacteria (UID203)	98.25	94.9	0	d__Bacteria;p__Firmicutes;c__Bacilli;o__Erysipelotrichales;f__Erysipelatoclostridiaceae;g__Erysipelatoclostridium;s__Erysipelatoclostridium ramosum
bin.26	k__Bacteria (UID2982)	96.6	0	0	d__Bacteria;p__Verrucomicrobiota;c__Verrucomicrobiae;o__Verrucomicrobiales;f__Akkermansiaceae;g__Akkermansia;s__Akkermansia muciniphila
bin.25	c__Clostridia (UID1118)	95.56	0.03	0	d__Bacteria;p__Firmicutes_A;c__Clostridia;o__4C28d-15;f__CAG-727;g__UBA11940;s__
bin.9	k__Bacteria (UID209)	93.22	0.85	100	d__Bacteria;p__Synergistota;c__Synergistia;o__Synergistales;f__Dethiosulfovibrionaceae;g__Pyramidobacter;s__Pyramidobacter piscolens
bin.27	c__Clostridia (UID1118)	92.67	0.81	0	d__Bacteria;p__Firmicutes_A;c__Clostridia;o__4C28d-15;f__CAG-727;g__QALS01;s__
bin.21	p__Proteobacteria (UID3887)	91.58	1.9	0	d__Bacteria;p__Proteobacteria;c__Gammaproteobacteria;o__Burkholderiales;f__Burkholderiaceae;g__Parasutterella;s__Parasutterella excrementihominis
bin.31	p__Actinobacteria (UID2112)	82.76	2.04	25	d__Bacteria;p__Actinobacteriota;c__Coriobacteriia;o__Coriobacteriales;f__Coriobacteriaceae;g__Collinsella;s__
bin.16	o__Clostridiales (UID1212)	80.44	1.63	25	d__Bacteria;p__Firmicutes_A;c__Clostridia;o__Oscillospirales;f__Ruminococcaceae;g__Ruthenibacterium;s__Ruthenibacterium lactatiformans
bin.1	k__Bacteria (UID203)	8.93	0	0
bin.22	o__Clostridiales (UID1212)	65.64	0.67	0	d__Bacteria;p__Firmicutes_A;c__Clostridia;o__Oscillospirales;f__Oscillospiraceae;g__;s__
bin.23	k__Bacteria (UID203)	58.42	0.86	0	d__Bacteria;p__Firmicutes;c__Bacilli;o__Lactobacillales;f__Streptococcaceae;g__Streptococcus;s__Streptococcus macedonicus
bin.7	o__Clostridiales (UID1120)	53.9	0.7	0	d__Bacteria;p__Firmicutes_A;c__Clostridia;o__Christensenellales;f__CAG-74;g__UBA11524;s__UBA11524 sp000437595
bin.18	k__Bacteria (UID203)	5.17	0	0
bin.11	k__Bacteria (UID203)	49.75	0	0	d__Bacteria;p__Firmicutes_A;c__Clostridia;o__Peptostreptococcales;f__Anaerovoracaceae;g__CAG-145;s__CAG-145 sp000435715
bin.8	o__Clostridiales (UID1212)	48.38	0.67	0	d__Bacteria;p__Firmicutes_A;c__Clostridia;o__Oscillospirales;f__Acutalibacteraceae;g__;s__
bin.24	c__Clostridia (UID1118)	41.53	0	0	d__Bacteria;p__Firmicutes_A;c__Clostridia;o__4C28d-15;f__CAG-727;g__;s__
bin.32	c__Clostridia (UID1118)	27.42	0	0	d__Bacteria;p__Firmicutes_A;c__Clostridia;o__4C28d-15;f__CAG-727;g__;s__
bin.3	k__Bacteria (UID203)	22.7	0	0	d__Bacteria;p__Firmicutes_A;c__Clostridia;o__Peptostreptococcales;f__Anaerovoracaceae;g__Emergencia;s__
bin.2	k__Bacteria (UID203)	19.47	0	0	d__Bacteria;p__Actinobacteriota;c__Actinobacteria;o__Actinomycetales;f__Bifidobacteriaceae;g__Bifidobacterium;s__Bifidobacterium adolescentis
bin.20	k__Bacteria (UID203)	15.24	0	0	d__Bacteria;p__Actinobacteriota;c__Coriobacteriia;o__Coriobacteriales;f__Atopobiaceae;g__Libanicoccus;s__
bin.5	root (UID1)	12.5	0	0
bin.10	k__Bacteria (UID203)	100	2.55	0	d__Bacteria;p__Desulfobacterota_A;c__Desulfovibrionia;o__Desulfovibrionales;f__Desulfovibrionaceae;g__Bilophila;s__Bilophila wadsworthia
bin.12	p__Bacteroidetes (UID2605)	100	0	0	d__Bacteria;p__Bacteroidota;c__Bacteroidia;o__Bacteroidales;f__Rikenellaceae;g__Alistipes;s__Alistipes finegoldii
bin.13	k__Bacteria (UID203)	100	92.24	50	d__Bacteria;p__Bacteroidota;c__Bacteroidia;o__Bacteroidales;f__Bacteroidaceae;g__Bacteroides_B;s__Bacteroides_B dorei
bin.17	k__Bacteria (UID203)	100	88.48	35.29	d__Bacteria;p__Bacteroidota;c__Bacteroidia;o__Bacteroidales;f__Dysgonomonadaceae;g__Dysgonomonas;s__Dysgonomonas sp900079735
bin.14	root (UID1)	0	0	0
bin.30	root (UID1)	0	0	0
bin.33	root (UID1)	0	0	0

## Sheet: IC9
MAG ID	Marker lineage	Completeness, %	Contamination, %	Strain heterogeneity, %	Taxonomy according to GTDBtk
bin.27	p__Bacteroidetes (UID2605)	99.52	0	0	d__Bacteria;p__Bacteroidota;c__Bacteroidia;o__Bacteroidales;f__Rikenellaceae;g__Tidjanibacter;s__Tidjanibacter inops
bin.23	c__Deltaproteobacteria (UID3218)	99.41	0	0	d__Bacteria;p__Desulfobacterota_A;c__Desulfovibrionia;o__Desulfovibrionales;f__Desulfovibrionaceae;g__Bilophila;s__Bilophila wadsworthia
bin.12	f__Enterobacteriaceae (UID5121)	98.5	0.99	62.5	d__Bacteria;p__Proteobacteria;c__Gammaproteobacteria;o__Enterobacterales;f__Enterobacteriaceae;g__Klebsiella;s__Klebsiella pneumoniae
bin.20	k__Bacteria (UID203)	98.28	118.02	4.32	d__Bacteria;p__Firmicutes_A;c__Clostridia;o__Oscillospirales;f__Oscillospiraceae;g__Oscillibacter;s__Oscillibacter sp900066435
bin.34	o__Clostridiales (UID1212)	97.99	1.68	25	d__Bacteria;p__Firmicutes_A;c__Clostridia;o__Oscillospirales;f__Oscillospiraceae;g__;s__
bin.11	o__Clostridiales (UID1212)	97.96	0.68	0	d__Bacteria;p__Firmicutes_A;c__Clostridia;o__Oscillospirales;f__Ruminococcaceae;g__Ruthenibacterium;s__Ruthenibacterium lactatiformans
bin.13	o__Clostridiales (UID1120)	97.45	0.71	0	d__Bacteria;p__Firmicutes_A;c__Clostridia;o__Peptostreptococcales;f__Anaerovoracaceae;g__CAG-145;s__CAG-145 sp000435715
bin.32	k__Bacteria (UID2329)	96.63	1.12	0	d__Bacteria;p__Firmicutes;c__Bacilli;o__RFN20;f__CAG-826;g__UBA4855;s__
bin.1	c__Clostridia (UID1118)	95.97	0	0	d__Bacteria;p__Firmicutes_A;c__Clostridia;o__4C28d-15;f__CAG-727;g__QALS01;s__
bin.25	c__Clostridia (UID1118)	95.56	0.03	0	d__Bacteria;p__Firmicutes_A;c__Clostridia;o__4C28d-15;f__CAG-727;g__UBA11940;s__
bin.4	k__Bacteria (UID2569)	95.16	0.02	0	d__Bacteria;p__Bacteroidota;c__Bacteroidia;o__Bacteroidales;f__Marinifilaceae;g__Odoribacter;s__Odoribacter splanchnicus
bin.19	f__Lachnospiraceae (UID1256)	93.57	0.27	66.67	d__Bacteria;p__Firmicutes_A;c__Clostridia;o__Lachnospirales;f__Lachnospiraceae;g__Faecalicatena;s__Faecalicatena gnavus
bin.29	o__Lactobacillales (UID544)	92.34	0.57	66.67	d__Bacteria;p__Firmicutes;c__Bacilli;o__Lactobacillales;f__Enterococcaceae;g__Enterococcus_B;s__Enterococcus_B faecium
bin.26	o__Lactobacillales (UID544)	91.79	1.7	16.67	d__Bacteria;p__Firmicutes;c__Bacilli;o__Lactobacillales;f__Streptococcaceae;g__Streptococcus;s__Streptococcus macedonicus
bin.30	o__Clostridiales (UID1120)	91.69	1.3	50	d__Bacteria;p__Firmicutes_A;c__Clostridia;o__Christensenellales;f__Christensenellaceae;g__;s__
bin.18	o__Clostridiales (UID1226)	89.31	17.4	4.88	d__Bacteria;p__Firmicutes_A;c__Clostridia;o__Lachnospirales;f__Lachnospiraceae;g__Clostridium_M;s__Clostridium_M citroniae
bin.22	k__Bacteria (UID203)	84.21	0	0	d__Bacteria;p__Firmicutes;c__Bacilli;o__Erysipelotrichales;f__Erysipelotrichaceae;g__OEMR01;s__OEMR01 sp900199515
bin.9	c__Gammaproteobacteria (UID4442)	76	0.54	100	d__Bacteria;p__Proteobacteria;c__Gammaproteobacteria;o__Enterobacterales;f__Enterobacteriaceae;g__Proteus;s__Proteus mirabilis
bin.2	o__Clostridiales (UID1120)	75.29	0	0	d__Bacteria;p__Firmicutes_A;c__Clostridia;o__Christensenellales;f__QAND01;g__;s__
bin.35	c__Clostridia (UID1118)	66.35	0.81	100	d__Bacteria;p__Firmicutes_A;c__Clostridia;o__Christensenellales;f__QAND01;g__;s__
bin.5	o__Clostridiales (UID1212)	62.57	7.27	0	d__Bacteria;p__Firmicutes_A;c__Clostridia;o__Lachnospirales;f__UBA1390;g__;s__
bin.7	p__Bacteroidetes (UID2605)	57.85	0	0	d__Bacteria;p__Bacteroidota;c__Bacteroidia;o__Bacteroidales;f__Rikenellaceae;g__Alistipes;s__Alistipes finegoldii
bin.21	k__Bacteria (UID2372)	55.05	0.19	0	d__Bacteria;p__Firmicutes;c__Bacilli;o__Erysipelotrichales;f__Erysipelotrichaceae;g__Absiella;s__Absiella innocuum
bin.8	o__Clostridiales (UID1212)	51.01	0.27	0	d__Bacteria;p__Firmicutes_A;c__Clostridia;o__Oscillospirales;f__Acutalibacteraceae;g__Anaeromassilibacillus;s__Anaeromassilibacillus sp002159845
bin.28	k__Bacteria (UID203)	50.69	0	0	d__Bacteria;p__Bacteroidota;c__Bacteroidia;o__Bacteroidales;f__Bacteroidaceae;g__Bacteroides;s__Bacteroides uniformis
bin.17	o__Clostridiales (UID1212)	45.64	0	0	d__Bacteria;p__Firmicutes_A;c__Clostridia;o__Oscillospirales;f__Acutalibacteraceae;g__Anaeromassilibacillus;s__Anaeromassilibacillus sp002159845
bin.33	root (UID1)	4.17	0	0
bin.3	k__Bacteria (UID203)	32.76	0	0	d__Bacteria;p__Bacteroidota;c__Bacteroidia;o__Bacteroidales;f__Rikenellaceae;g__Alistipes;s__Alistipes finegoldii
bin.14	k__Bacteria (UID203)	15.79	0	0	d__Bacteria;p__Firmicutes_A;c__Clostridia;o__Christensenellales;f__QAND01;g__;s__
bin.16	k__Bacteria (UID203)	14.94	0	0	d__Bacteria;p__Actinobacteriota;c__Coriobacteriia;o__Coriobacteriales;f__Eggerthellaceae;g__Eggerthella;s__
bin.10	o__Clostridiales (UID1212)	14.32	0	0	d__Bacteria;p__Firmicutes_A;c__Clostridia;o__4C28d-15;f__CAG-727;g__;s__
bin.15	k__Bacteria (UID209)	100	0	0	d__Bacteria;p__Synergistota;c__Synergistia;o__Synergistales;f__Synergistaceae;g__Cloacibacillus;s__Cloacibacillus evryensis
bin.31	k__Bacteria (UID203)	100	89.42	36.96	d__Bacteria;p__Bacteroidota;c__Bacteroidia;o__Bacteroidales;f__Bacteroidaceae;g__Bacteroides_B;s__Bacteroides_B dorei
bin.6	k__Bacteria (UID2372)	100	5.19	0	d__Bacteria;p__Firmicutes;c__Bacilli;o__Erysipelotrichales;f__Erysipelatoclostridiaceae;g__Erysipelatoclostridium;s__Erysipelatoclostridium ramosum
bin.24	root (UID1)	0	0	0
bin.36	root (UID1)	0	0	0
