# Supplementary material for: Hi-C Metagenomics in the ICU: Exploring Clinically Relevant Features of Gut Microbiome in Chronically Critically Ill Patients
Source: Front Microbiol. 2022 Feb 3;12:770323. doi: 10.3389/fmicb.2021.770323 (PMC8851603; doi:10.3389/fmicb.2021.770323)
Supplement: Supplementary file 1 [file Data_Sheet_1.zip › Additional file 8.xlsx]

## Sheet: Лист1
Additional file 8: Table S8 - Distribution of virulence-related genes in K. pneumoniae MAGs.
VFclass	Virulence factors	Related genes	IC4		IC5		IC6		IC9
			Hi-C	WGS	Hi-C	WGS	Hi-C	WGS	Hi-C	WGS
Adherence	Type 3 fimbriae	mrkA	orf02072	orf01843	orf01357	orf00946	orf01973	orf01654	orf04078	orf03418
		mrkB	orf02073	orf01844	orf01356	orf00945	orf01972	orf01653	orf04077	orf03417
		mrkC	orf02074	orf01845	orf01355	orf00944	orf01971	orf01652	orf04076	orf03416
		mrkD	orf02075	orf01846	orf01354	orf00943	orf01970	orf01651	orf04075	orf03415
		mrkF	orf02076	orf01847	orf01353	orf00942	orf01969	orf01650	orf04074	orf03414
		mrkH	orf02079	orf01850	orf01350	orf00939	orf01966	orf01647	orf04071	orf03411
		mrkI	orf02078	orf01849	orf01351	orf00940	orf01967	orf01648	-	orf03412
		mrkJ	orf02077	orf01848	orf01352	orf00941	orf01968	orf01649	orf04073	orf03413
	Type I fimbriae	fimA	orf02064	orf01835	orf01363	orf00952	orf01983	orf01665	orf04084	orf03429
		fimB	orf02067	orf01838	-	-	orf01978	orf01660	-	-
		fimC	orf02062	orf01833	orf01365	orf00954	orf01985	orf01667	orf04086	orf03431
		fimD	orf00600; orf01478; orf02061	orf01832	orf01366; orf04429; orf04448	orf00955	orf01986	orf01668	orf04087; orf04810	orf03432; orf04054
		fimE	orf02066	orf01837	-	-	orf01981	orf01663	-	-
		fimF	orf02060	orf01831	orf01367	orf00956	orf01987	orf01669	orf04088	orf03433
		fimG	orf02059	orf01830	orf01368	orf00957	orf01988	orf01670	orf04089	orf03434
		fimH	orf02058	orf01829	orf01369	orf00958	orf01989	orf01671	orf04090	orf03435
		fimI	orf02063	orf01834	orf01364	orf00953	orf01984	orf01666	-	-
		fimK	orf02057	orf01828	orf01370	orf00959	orf01990	orf01672	orf04091	orf03436
	Type IV pili(Yersinia)	pilW	orf04975	orf04371	orf00554	orf00360	orf04629	orf04128	-	-
Antiphagocytosis	Capsule	-	orf01099; orf03107; orf03108; orf03109; orf03110; orf03112; orf03113; orf03114; orf03118; orf03119; orf03120; orf03121; orf03122; orf03123; orf03124; orf03146; orf04727; orf04728; orf04729	orf02785	orf00709; orf04372; orf04374; orf04375; orf04376; orf04381; orf04444; orf04445	orf00434	orf00440; orf00441; orf00442; orf00443; orf00447; orf00453; orf00454; orf00455; orf00456; orf00458; orf00459; orf01069	orf00405; orf00406; orf00407; orf00408; orf00412; orf00419; orf00420; orf00421; orf00422; orf00424; orf00425; orf00933	orf01853; orf01858; orf01859; orf01860; orf01861; orf01863; orf01864; orf01951; orf03456; orf03880; orf03881; orf03883; orf03884	orf01571; orf02808; orf04151
Efflux pump	AcrAB	acrA	orf04627	orf04104	orf04885	orf04195	orf04807	orf04307	orf04265	orf03585
		acrB	orf03021; orf04626	orf02728; orf04103	-	-	orf01785; orf04808	orf01450; orf04308	orf00180; orf04264	orf00142; orf03584
Iron uptake	Aerobactin	iucA	-	orf01981	orf03065	-	orf00117	orf00077	orf02469	-
		iucB	-	orf01982	orf03066	-	orf00116	orf00076	orf02468	-
		iucC	-	orf01983	orf03067	-	orf00115	orf00075	orf02467	-
		iucD	-	orf01984	orf03068	-	orf00114	orf00074	orf02466	-
		iutA	orf04035	orf03602	orf01700; orf03069	orf01264	orf02811; orf05317	orf02454	orf02465; orf02614	orf02150
	Ent siderophore	entA	orf04957	orf04353	orf00536	orf00342	orf04610	orf04109	-	-
		entB	orf04958	orf04354	orf00537	orf00343	orf04611	orf04110	orf03131	orf02504
		entC	orf04960	orf04356	orf00539	orf00345	orf04613	orf04112	-	orf01841
		entD	orf04970	orf04366	orf00549	orf00355	orf04624	orf04123	-	-
		entE	orf04959	orf04355	orf00538	orf00344	orf04612	orf04111	orf03132	orf02505
		entF	orf04966	orf04362	orf00546	orf00352	orf04620	orf04119	orf01181	orf00971
		entS	orf04962	orf04358	orf00541	orf00347	orf04615	orf04114	orf01185	orf00975
		fepA	orf01942; orf04969	orf01712; orf04365	orf00548; orf02990	orf00354; orf02454	orf03718; orf04623	orf03373; orf04122	orf05557	orf04739
		fepB	orf04961	orf04357	orf00540	orf00346	orf04614	orf04113	-	orf01842
		fepC	orf04965	orf04361	orf00545	orf00351	orf04619	orf04118	orf01182	orf00972
		fepD	orf04963	orf04359	orf00543	orf00349	orf04617	orf04116	-	-
		fepG	orf04964	orf04360	orf00544	orf00350	orf04618	orf04117	orf01183	orf00973
		fes	orf04968	orf04364	orf00547	orf00353	orf04622	orf04121	orf01180	orf00970
	Salmochelin	IroB	-	-	-	-	-	orf02579	-	-
		iroC	-	-	-	-	-	orf02578	-	-
		iroD	-	-	-	-	-	orf02577	-	-
		iroE	orf00451	orf00423	orf03432	orf02847	orf03027	orf02576; orf02680	orf04772	orf04022
		iroN	orf01708	orf01482	orf04903	orf04213	orf04279	orf02575; orf03926	orf03204	orf02564
	Yersiniabactin	fyuA	orf04459	orf03934	orf02540	-	-	-	orf02036	orf01613
		irp1	orf04455	orf03930	orf02544	-	-	-	orf02040	orf01617
		irp2	orf04454	orf03929	orf02545	-	-	-	orf02041	orf01618
		ybtA	orf04453	orf03928	orf02546	-	-	-	orf02042	orf01619
		ybtE	orf04458	orf03933	orf02541	-	-	-	orf02037	orf01614
		ybtP	orf04452	orf03927	orf02547	-	-	-	orf02043	orf01620
		ybtQ	orf04451	orf03926	orf02548	-	-	-	orf02044	orf01621
		ybtS	orf04449	orf03924	orf02550	-	-	-	orf02046	orf01623
		ybtT	orf04457	orf03932	-	-	-	-	-	-
		ybtU	orf04456	orf03931	orf02543	-	-	-	orf02039	orf01616
		ybtX	orf04450	orf03925	orf02549	-	-	-	orf02045	orf01622
Nutritional factor	Allantoin utilization	allA	-	-	-	-	-	-	-	-
		allB	-	-	-	-	-	-	-	-
		allC	-	-	-	-	-	-	-	-
		allD	-	-	-	-	-	-	-	-
		allR	-	-	-	-	-	-	-	-
		allS	-	-	-	-	-	-	-	-
Regulation	RcsAB	rcsA	orf04431	orf03906	orf01408	-	orf00362	orf00325	orf06008	orf05112
		rcsB	orf00255; orf01096	orf00232; orf00927	orf02745	orf02207	orf00610	orf00579	orf02335	orf01913
	RmpA	rmpA2	-	-	-	-	-	-	-	-
		rmpA	-	-	-	-	-	-	-	-
Secretion system	T6SS-I	-	-	-	-	-	orf03983	orf03642	-	-
		-	-	-	-	orf02649	orf03978	orf03637	-	-
		-	-	-	-	-	orf03977	orf03636	orf01250	orf01025
		clpV/tssH	orf00904	orf00818	orf03239	orf02653	orf03985	orf03644	orf01548	orf01274
		dotU/tssL	orf00901	orf00815	orf03243	orf02657	orf03988	orf03647	-	-
		hcp/tssD	orf00903	orf00817	orf03241	orf02655	orf03986	orf03645	orf01549	orf01275
		icmF/tssM	orf04816	orf04227	orf03234	orf02647	orf03976	orf03635	-	-
		impA/tssA	-	-	-	-	-	-	orf01501	orf01228
		ompA	orf00902	orf00816	orf03242	orf02656	orf03987	orf03646	orf01550	orf01276
		sciN/tssJ	orf04812	orf04223	orf03230	orf02643	orf03972	orf03631	-	-
		tle1	orf00907	orf00821	orf03236	orf02650	-	-	-	-
		tli1	-	-	-	-	orf03980; orf03981; orf03982	orf03639; orf03640; orf03641	-	-
		tssF	orf04814	orf04225	orf03232	orf02645	orf03974	orf03633	orf01503	orf01230
		tssG	orf04813	orf04224	orf03231	orf02644	orf03973	orf03632	orf01504	orf01231
		vasE/tssK	orf00900	orf00814	orf03244	orf02658	orf03989	orf03648	orf01552	orf01278
		vgrG/tssI	orf00905	orf00819	orf03238	orf02652	orf03984	orf03643	-	-
		vipA/tssB	orf00898	orf00812	orf03246	orf02660	orf03991	orf03650	orf01554	orf01280
		vipB/tssC	orf00899	orf00813	orf03245	orf02659	orf03990	orf03649	orf01553	orf01279
	T6SS-II	clpV	orf02185	orf01944	orf03333	orf02747	orf03364	orf03019	-	-
		dotU	-	-	-	-	-	-	-	-
		icmF	-	-	-	-	-	-	-	-
		impF	-	-	-	-	-	-	-	-
		impH	-	-	-	-	-	-	-	-
		impJ	-	-	-	-	-	-	-	-
		ompA	-	-	-	-	-	-	-	-
		sciN	-	-	-	-	-	-	-	-
		vasA/impG	-	-	-	-	-	-	-	-
		vgrG	-	-	-	-	-	-	-	-
	T6SS-III	-	-	-	-	-	-	-	-	-
		-	-	-	-	-	orf00196	orf00157	-	-
		-	orf02530	orf02250	orf03741	orf03132	-	-	orf06166	orf05276
		-	-	-	-	-	-	-	-	-
		-	orf02531	orf02251	orf03742	orf03134	-	-	orf01099	-
		-	orf02538	orf02258	orf03749	orf03141	orf00172	orf00133	orf04983	orf04224
		-	orf02539	orf02259	orf03750	orf03142	orf00171	orf00132	orf04984	orf04225
		dotU	orf02527	orf02247	orf03738	orf03129	orf00198	orf00159	-	-
		icmF	orf02532	orf02252	orf03743	orf03135	orf00178	orf00139	-	-
		impA	orf02537	orf02257	orf03748	orf03140	orf00173	orf00134	orf04982	orf04223
		impF	orf02536	orf02256	orf03747	orf03139	orf00174	orf00135	orf04981	orf04222
		impG	orf02533	orf02253	orf03744	orf03136	orf00177	orf00138	orf04978	orf04219
		impH	orf02534	orf02254	orf03745	orf03137	orf00176	orf00137	orf04979	orf04220
		impJ	orf02526	orf02246	orf03737	orf03128	orf00199	orf00160	orf06162	orf05272
		lysM	-	-	-	-	-	-	-	-
		ompA	orf02528	orf02248	orf03739	orf03130	orf00197	orf00158	orf06163	orf05273
		sciN	orf02535	orf02255	orf03746	orf03138	orf00175	orf00136	orf04980	orf04221
		vgrG	orf02529	orf02249	orf03740	orf03131	orf00195	orf00156	-	-
Serum resistance	LPS rfb locus	-	orf03098; orf03099; orf03100; orf03101; orf03102; orf04211	-	orf03050; orf03051; orf03052; orf03053; orf03054; orf03055	-	orf00429; orf00432; orf00433; orf00434; orf00436	orf00393; orf00398; orf00399; orf00400; orf00401	orf01102; orf01103; orf01104; orf01108; orf02757; orf05573	orf02291
Toxin	Colibactin	clbA	-	-	-	-	-	-	-	-
		clbB	-	-	-	-	-	-	-	-
		clbC	-	-	-	-	-	-	-	-
		clbD	-	-	-	-	-	-	-	-
		clbE	-	-	-	-	-	-	-	-
		clbF	-	-	-	-	-	-	-	-
		clbG	-	-	-	-	-	-	-	-
		clbH	-	-	-	-	-	-	-	-
		clbI	-	-	-	-	-	-	-	-
		clbJ	-	-	-	-	-	-	-	-
		clbK	-	-	-	-	-	-	-	-
		clbL	-	-	-	-	-	-	-	-
		clbM	-	-	-	-	-	-	-	-
		clbN	-	-	-	-	-	-	-	-
		clbO	-	-	-	-	-	-	-	-
		clbP	-	-	-	-	-	-	-	-
		clbQ	-	-	-	-	-	-	-	-
		clbS	-	-	-	-	-	-	-	-
Fimbrial adherence determinants	Stb(Salmonella)	stbA	orf01472	-	orf04421	-	-	-	-	-
		stbB	orf01471	-	orf04420	-	-	-	-	-
		stbC	orf01470	-	orf04419	-	-	-	-	-
		stbD	orf01469	-	orf04418	-	-	-	-	-
	Ste(Salmonella)	steB	-	-	-	-	orf03530	orf03186	orf02148	orf01726
	Stf(Salmonella)	stfD	-	-	-	-	orf03531	orf03187	orf02147	orf01727
	Total # of VF genes		112	86	100	66	97	101	89	70
	Total # of genes		5147	4537	4980	4290	6071	5373	6241	5336
	% of VF genes		0.0217602	0.0189553	0.0200803	0.0153846	0.0159776	0.0187977	0.0142605	0.0131184
