# Supplementary material for: Hi-C Metagenomics in the ICU: Exploring Clinically Relevant Features of Gut Microbiome in Chronically Critically Ill Patients
Source: Front Microbiol. 2022 Feb 3;12:770323. doi: 10.3389/fmicb.2021.770323 (PMC8851603; doi:10.3389/fmicb.2021.770323)
Supplement: Supplementary file 1 [file Data_Sheet_1.zip › Additional file 9.xlsx]

## Sheet: Sample IC4
Additional file 9: Table S9 - WGS and Hi-C MAGs compared by their plasmid content.
MAG taxonomy	Binning type	MAG ID	# and taxonomy of plasmid contigs
OEMR01	Hi-C	CL027	0
	WGS	bin.36	0
Parabacteroides	Hi-C	CL004	2 Bacteroides
	WGS	bin.29	0
Cloacibacillus	Hi-C	CL015	0
	WGS	bin.16	0
Bacteroides	Hi-C	CL005	2 Bacteroides
	WGS	bin.8	0
Klebsiella	Hi-C	CL002	11 Klebsiella, 1 Escherichia, 1 Enterobacter
	WGS	bin.5	0

## Sheet: Sample IC5
MAG taxonomy	Binning type	MAG ID	# and taxonomy of plasmid contigs
Cloacibacillus	Hi-C	CL011	1 Acinetobacter
	WGS	bin.20	0
OEMR01	Hi-C	CL021	0
	WGS	bin.27	0
Fournierella	Hi-C	CL014	0
	WGS	bin.24	0
Bacteroides	Hi-C	CL005	2 Bacteroides
	WGS	bin.3	0
Parabacteroides	Hi-C	CL004	3 Bacteroides
	WGS	bin.32	0
Klebsiella	Hi-C	CL003	32 Klebsiella, 1 Salmonella, 1 Enterobacter, 1 Acinetobacter
	WGS	bin.39	1 Klebsiella

## Sheet: Sample IC6
MAG taxonomy	Binning type	MAG ID	# and taxonomy of plasmid contigs
Akkermansia	Hi-C	CL12	0
	WGS	bin.26	0
Alistipes	Hi-C	CL08	0
	WGS	bin.12	0
Klebsiella	Hi-C	CL02	29 Klebsiella, 3 Enterobacter, 2 Escherichia, 1 Citrobacter, 1 Acinetobacter
	WGS	bin.15	1 Klebsiella, 1 Escherichia, 1 Citrobacter
Bacteroides	Hi-C	CL04	1 Bacteroides
	WGS	bin.13	0

## Sheet: Sample IC9
MAG taxonomy	Binning type	MAG ID	# and taxonomy of plasmid contigs
Ruthenibacterium	Hi-C	CL010	0
	WGS	bin.11	0
Bacteroides	Hi-C	CL003	1 Bacteroides
	WGS	bin.31	4 Enterococcus, 1 Klebsiella, 1 Eubacterium, 1 Bacteroides	high contamination
Klebsiella	Hi-C	CL001	48 Klebsiella, 6 Enterobacter, 2 Salmonella, 2 Escherichia, 1 Raoultella, 1 Pseudomonas, 1 Citrobacter, 1 Acinetobacter
	WGS	bin.12	4 Klebsiella, 1 Salmonella, 1 Escherichia
